# Supplementary material for: CFD simulation study on wind load of perforated traffic sign board
Source: PLoS One. 2020 Oct 22;15(10):e0240927. doi: 10.1371/journal.pone.0240927 (PMC7580890; doi:10.1371/journal.pone.0240927)
Supplement: S1 File — (ZIP) [file pone.0240927.s001.zip › S1 File.xls]

## Sheet: Experimental parameters
Air density(Kg/m³)	wind speed(m/s)	Turbulence intensity (%)	Turbulence length scale（m）
1.228	22	2.16311	2.55604
1.228	25	2.12882	2.55604
1.228	30	2.08086	2.55604
1.228	35	2.04114	2.55604
1.228	40	2.00735	2.55604
1.228	45	1.97801	2.55604

## Sheet: Wind pressure without holes
22m/s				25m/s				30m/s				35m/s				40m/s				45m/s
X axis	pressure	Rate of change		X axis	pressure	Rate of change		X axis	pressure	Rate of change		X axis	pressure	Rate of change		X axis	pressure	Rate of change		X axis	pressure	Rate of change
0	54.1	29.9445		0	69.5	30.2158		0	104	28.8462		0	130	31.5385		0	169	32.5444		0	218	30.7339
0.00601	70.3	29.9445		0.00601	90.5	30.2158		0.00601	134	28.8462		0.00601	171	31.5385		0.00601	224	32.5444		0.00601	285	30.7339
0.012	86.5	23.0441		0.012	111	22.6519		0.012	164	22.3881		0.012	212	23.9766		0.012	278	24.1071		0.012	353	23.8596
0.018	103	19.0751		0.018	132	18.9189		0.018	194	18.2927		0.018	253	19.3396		0.018	332	19.4245		0.018	421	19.2635
0.024	119	15.534		0.024	153	15.9091		0.024	224	15.4639		0.024	294	16.2055		0.024	387	16.5663		0.024	489	16.152
0.03	135	13.4454		0.03	174	13.7255		0.03	254	13.3929		0.03	335	13.9456		0.03	441	13.9535		0.03	556	13.7014
0.036	147	8.88889		0.036	190	9.1954		0.036	277	9.05512		0.036	366	9.25373		0.036	482	9.29705		0.036	608	9.35252
0.042	155	5.44218		0.042	200	5.26316		0.042	291	5.05415		0.042	386	5.46448		0.042	507	5.18672		0.042	639	5.09868
0.048	162	4.51613		0.048	209	4.5		0.048	305	4.811		0.048	405	4.92228		0.048	532	4.93097		0.048	670	4.85133
0.0541	170	4.93827		0.0541	219	4.78469		0.0541	319	4.59016		0.0541	424	4.69136		0.0541	557	4.69925		0.0541	701	4.62687
0.0601	177	4.11765		0.0601	229	4.56621		0.0601	334	4.70219		0.0601	444	4.71698		0.0601	583	4.66786		0.0601	732	4.42225
0.0661	185	4.51977		0.0661	239	4.36681		0.0661	348	4.19162		0.0661	463	4.27928		0.0661	608	4.28816		0.0661	763	4.23497
0.0721	191	3.24324		0.0721	247	3.34728		0.0721	360	3.44828		0.0721	480	3.67171		0.0721	629	3.45395		0.0721	790	3.53866
0.0781	195	2.09424		0.0781	252	2.02429		0.0781	368	2.22222		0.0781	491	2.29167		0.0781	644	2.38474		0.0781	808	2.27848
0.0841	200	2.5641		0.0841	258	2.38095		0.0841	376	2.17391		0.0841	502	2.24033		0.0841	659	2.32919		0.0841	826	2.22772
0.0901	204	2		0.0901	264	2.32558		0.0901	384	2.12766		0.0901	513	2.19124		0.0901	673	2.12443		0.0901	844	2.17918
0.0961	208	1.96078		0.0961	269	1.89394		0.0961	392	2.08333		0.0961	525	2.33918		0.0961	688	2.22883		0.0961	863	2.25118
0.102	213	2.40385		0.102	275	2.23048		0.102	401	2.29592		0.102	536	2.09524		0.102	702	2.03488		0.102	881	2.08575
0.108	217	1.87793		0.108	281	2.18182		0.108	409	1.99501		0.108	547	2.05224		0.108	717	2.13675		0.108	899	2.04313
0.114	221	1.84332		0.114	286	1.77936		0.114	416	1.71149		0.114	557	1.82815		0.114	730	1.81311		0.114	915	1.77976
0.12	224	1.35747		0.12	289	1.04895		0.12	422	1.44231		0.12	565	1.43627		0.12	740	1.36986		0.12	927	1.31148
0.126	227	1.33929		0.126	293	1.38408		0.126	427	1.18483		0.126	572	1.23894		0.126	750	1.35135		0.126	940	1.40237
0.132	230	1.32159		0.132	297	1.36519		0.132	433	1.40515		0.132	580	1.3986		0.132	760	1.33333		0.132	952	1.2766
0.138	233	1.30435		0.138	301	1.3468		0.138	438	1.15473		0.138	587	1.2069		0.138	769	1.18421		0.138	964	1.2605
0.144	236	1.28755		0.144	305	1.3289		0.144	444	1.36986		0.144	595	1.36286		0.144	779	1.30039		0.144	976	1.24481
0.15	239	1.27119		0.15	308	0.983607		0.15	449	1.12613		0.15	603	1.34454		0.15	789	1.2837		0.15	989	1.33197
0.156	241	0.83682		0.156	312	1.2987		0.156	455	1.3363		0.156	610	1.16086		0.156	799	1.26743		0.156	1000	1.11223
0.162	244	1.24481		0.162	316	1.28205		0.162	460	1.0989		0.162	618	1.31148		0.162	809	1.25156		0.162	1010	1
0.168	246	0.819672		0.168	318	0.632911		0.168	464	0.869565		0.168	623	0.809061		0.168	815	0.741656		0.168	1020	0.990099
0.174	248	0.813008		0.174	321	0.943396		0.174	468	0.862069		0.174	628	0.802568		0.174	822	0.858896		0.174	1030	0.980392
0.18	250	0.806452		0.18	324	0.934579		0.18	472	0.854701		0.18	633	0.796178		0.18	829	0.851582		0.18	1040	0.970874
0.186	253	1.2		0.186	326	0.617284		0.186	475	0.635593		0.186	639	0.947867		0.186	836	0.844391		0.186	1050	0.961538
0.192	255	0.790514		0.192	329	0.920245		0.192	479	0.842105		0.192	644	0.782473		0.192	843	0.837321		0.192	1060	0.952381
0.198	257	0.784314		0.198	332	0.911854		0.198	483	0.835073		0.198	649	0.776398		0.198	850	0.830368		0.198	1060	0
0.204	259	0.77821		0.204	334	0.60241		0.204	487	0.828157		0.204	655	0.924499		0.204	857	0.823529		0.204	1070	0.943396
0.21	261	0.772201		0.21	337	0.898204		0.21	491	0.821355		0.21	660	0.763359		0.21	864	0.816803		0.21	1080	0.934579
0.216	263	0.766284		0.216	340	0.890208		0.216	495	0.814664		0.216	665	0.757576		0.216	870	0.694444		0.216	1090	0.925926
0.222	265	0.760456		0.222	342	0.588235		0.222	498	0.606061		0.222	670	0.75188		0.222	877	0.804598		0.222	1100	0.917431
0.228	266	0.377358		0.228	344	0.584795		0.228	501	0.60241		0.228	674	0.597015		0.228	882	0.570125		0.228	1100	0
0.234	268	0.75188		0.234	346	0.581395		0.234	504	0.598802		0.234	678	0.593472		0.234	887	0.566893		0.234	1110	0.909091
0.24	269	0.373134		0.24	348	0.578035		0.24	507	0.595238		0.24	682	0.589971		0.24	892	0.563698		0.24	1120	0.900901
0.246	271	0.743494		0.246	350	0.574713		0.246	510	0.591716		0.246	686	0.58651		0.246	897	0.560538		0.246	1120	0
0.252	272	0.369004		0.252	352	0.571429		0.252	512	0.392157		0.252	689	0.437318		0.252	902	0.557414		0.252	1130	0.892857
0.258	274	0.735294		0.258	354	0.568182		0.258	515	0.585938		0.258	693	0.580552		0.258	907	0.554324		0.258	1140	0.884956
0.264	275	0.364964		0.264	356	0.564972		0.264	518	0.582524		0.264	697	0.577201		0.264	912	0.551268		0.264	1140	0
0.27	277	0.727273		0.27	358	0.561798		0.27	521	0.579151		0.27	701	0.573888		0.27	917	0.548246		0.27	1150	0.877193
0.276	278	0.361011		0.276	360	0.558659		0.276	524	0.575816		0.276	705	0.570613		0.276	922	0.545256		0.276	1150	0
0.282	280	0.719424		0.282	362	0.555556		0.282	526	0.381679		0.282	709	0.567376		0.282	927	0.542299		0.282	1160	0.869565
0.288	281	0.357143		0.288	363	0.276243		0.288	529	0.570342		0.288	713	0.564175		0.288	932	0.539374		0.288	1170	0.862069
0.294	283	0.711744		0.294	365	0.550964		0.294	532	0.567108		0.294	716	0.420757		0.294	937	0.536481		0.294	1170	0
0.3	284	0.353357		0.3	367	0.547945		0.3	534	0.37594		0.3	719	0.418994		0.3	941	0.426894		0.3	1180	0.854701
0.306	285	0.352113		0.306	368	0.27248		0.306	536	0.374532		0.306	722	0.417246		0.306	945	0.42508		0.306	1180	0
0.312	286	0.350877		0.312	370	0.543478		0.312	538	0.373134		0.312	725	0.415512		0.312	949	0.42328		0.312	1190	0.847458
0.318	287	0.34965		0.318	371	0.27027		0.318	540	0.371747		0.318	728	0.413793		0.318	952	0.316122		0.318	1190	0
0.324	288	0.348432		0.324	373	0.539084		0.324	542	0.37037		0.324	731	0.412088		0.324	956	0.420168		0.324	1200	0.840336
0.33	289	0.347222		0.33	374	0.268097		0.33	545	0.553506		0.33	733	0.273598		0.33	960	0.41841		0.33	1200	0
0.336	290	0.346021		0.336	375	0.26738		0.336	547	0.366972		0.336	736	0.409277		0.336	963	0.3125		0.336	1210	0.833333
0.342	291	0.344828		0.342	377	0.533333		0.342	549	0.365631		0.342	739	0.407609		0.342	967	0.415369		0.342	1210	0
0.348	292	0.343643		0.348	378	0.265252		0.348	551	0.364299		0.348	742	0.405954		0.348	971	0.41365		0.348	1210	0
0.354	294	0.684932		0.354	380	0.529101		0.354	553	0.362976		0.354	745	0.404313		0.354	974	0.30896		0.354	1220	0.826446
0.36	295	0.340136		0.36	381	0.263158		0.36	555	0.361664		0.36	747	0.268456		0.36	978	0.410678		0.36	1220	0
0.366	296	0.338983		0.366	382	0.262467		0.366	557	0.36036		0.366	750	0.401606		0.366	981	0.306748		0.366	1230	0.819672
0.372	297	0.337838		0.372	384	0.52356		0.372	559	0.359066		0.372	753	0.4		0.372	985	0.407747		0.372	1230	0
0.378	298	0.3367		0.378	385	0.260417		0.378	561	0.357782		0.378	756	0.398406		0.378	989	0.406091		0.378	1240	0.813008
0.384	299	0.33557		0.384	387	0.519481		0.384	563	0.356506		0.384	758	0.26455		0.384	992	0.303337		0.384	1240	0
0.39	300	0.334448		0.39	388	0.258398		0.39	565	0.35524		0.39	761	0.395778		0.39	996	0.403226		0.39	1250	0.806452
0.396	301	0.333333		0.396	389	0.257732		0.396	566	0.176991		0.396	763	0.262812		0.396	998	0.200803		0.396	1250	0
0.402	301	0		0.402	390	0.257069		0.402	568	0.353357		0.402	765	0.262123		0.402	1000	0.200401		0.402	1250	0
0.408	302	0.332226		0.408	391	0.25641		0.408	569	0.176056		0.408	767	0.261438		0.408	1000	0		0.408	1260	0.8
0.414	303	0.331126		0.414	392	0.255754		0.414	571	0.351494		0.414	769	0.260756		0.414	1010	1		0.414	1260	0
0.42	304	0.330033		0.42	393	0.255102		0.42	572	0.175131		0.42	771	0.260078		0.42	1010	0		0.42	1260	0
0.426	305	0.328947		0.426	394	0.254453		0.426	573	0.174825		0.426	773	0.259403		0.426	1010	0		0.426	1270	0.793651
0.432	305	0		0.432	395	0.253807		0.432	575	0.34904		0.432	775	0.258732		0.432	1010	0		0.432	1270	0
0.438	306	0.327869		0.438	396	0.253165		0.438	576	0.173913		0.438	777	0.258065		0.438	1020	0.990099		0.438	1270	0
0.444	307	0.326797		0.444	397	0.252525		0.444	578	0.347222		0.444	779	0.2574		0.444	1020	0		0.444	1280	0.787402
0.45	308	0.325733		0.45	398	0.251889		0.45	579	0.17301		0.45	781	0.256739		0.45	1020	0		0.45	1280	0
0.456	309	0.324675		0.456	399	0.251256		0.456	581	0.345423		0.456	783	0.256082		0.456	1020	0		0.456	1280	0
0.462	309	0		0.462	400	0.250627		0.462	582	0.172117		0.462	785	0.255428		0.462	1030	0.980392		0.462	1290	0.78125
0.468	310	0.323625		0.468	401	0.25		0.468	584	0.343643		0.468	787	0.254777		0.468	1030	0		0.468	1290	0
0.474	311	0.322581		0.474	402	0.249377		0.474	585	0.171233		0.474	789	0.25413		0.474	1030	0		0.474	1290	0
0.48	312	0.321543		0.48	403	0.248756		0.48	587	0.34188		0.48	791	0.253485		0.48	1040	0.970874		0.48	1300	0.775194
0.486	313	0.320513		0.486	404	0.248139		0.486	588	0.170358		0.486	793	0.252845		0.486	1040	0		0.486	1300	0
0.492	313	0		0.492	405	0.247525		0.492	590	0.340136		0.492	795	0.252207		0.492	1040	0		0.492	1300	0
0.498	314	0.319489		0.498	406	0.246914		0.498	591	0.169492		0.498	797	0.251572		0.498	1040	0		0.498	1310	0.769231
0.505	315	0.318471		0.505	407	0.246305		0.505	593	0.338409		0.505	799	0.250941		0.505	1050	0.961538		0.505	1310	0
0.511	315	0		0.511	408	0.2457		0.511	594	0.168634		0.511	801	0.250313		0.511	1050	0		0.511	1310	0
0.517	316	0.31746		0.517	408	0		0.517	595	0.16835		0.517	802	0.124844		0.517	1050	0		0.517	1310	0
0.523	316	0		0.523	409	0.245098		0.523	596	0.168067		0.523	803	0.124688		0.523	1050	0		0.523	1320	0.763359
0.529	317	0.316456		0.529	410	0.244499		0.529	597	0.167785		0.529	805	0.249066		0.529	1050	0		0.529	1320	0
0.535	318	0.315457		0.535	411	0.243902		0.535	598	0.167504		0.535	806	0.124224		0.535	1060	0.952381		0.535	1320	0
0.541	318	0		0.541	411	0		0.541	599	0.167224		0.541	808	0.248139		0.541	1060	0		0.541	1320	0
0.547	319	0.314465		0.547	412	0.243309		0.547	600	0.166945		0.547	809	0.123762		0.547	1060	0		0.547	1320	0
0.553	319	0		0.553	413	0.242718		0.553	601	0.166667		0.553	811	0.247219		0.553	1060	0		0.553	1330	0.757576
0.559	320	0.31348		0.559	414	0.242131		0.559	602	0.166389		0.559	812	0.123305		0.559	1060	0		0.559	1330	0
0.565	320	0		0.565	414	0		0.565	603	0.166113		0.565	814	0.246305		0.565	1060	0		0.565	1330	0
0.571	321	0.3125		0.571	415	0.241546		0.571	604	0.165837		0.571	815	0.12285		0.571	1070	0.943396		0.571	1330	0
0.577	322	0.311526		0.577	416	0.240964		0.577	605	0.165563		0.577	817	0.245399		0.577	1070	0		0.577	1340	0.75188
0.583	322	0		0.583	416	0		0.583	606	0.165289		0.583	818	0.122399		0.583	1070	0		0.583	1340	0
0.589	323	0.310559		0.589	417	0.240385		0.589	607	0.165017		0.589	819	0.122249		0.589	1070	0		0.589	1340	0
0.595	323	0		0.595	418	0.239808		0.595	609	0.329489		0.595	821	0.2442		0.595	1070	0		0.595	1340	0
0.601	324	0.309598		0.601	419	0.239234		0.601	610	0.164204		0.601	822	0.121803		0.601	1080	0.934579		0.601	1350	0.746269
0.607	324	0		0.607	419	0		0.607	611	0.163934		0.607	824	0.243309		0.607	1080	0		0.607	1350	0
0.613	325	0.308642		0.613	420	0.238663		0.613	612	0.163666		0.613	825	0.121359		0.613	1080	0		0.613	1350	0
0.619	326	0.307692		0.619	421	0.238095		0.619	613	0.163399		0.619	827	0.242424		0.619	1080	0		0.619	1350	0
0.625	326	0		0.625	422	0.23753		0.625	614	0.163132		0.625	828	0.120919		0.625	1080	0		0.625	1360	0.740741
0.631	327	0.306748		0.631	422	0		0.631	615	0.162866		0.631	830	0.241546		0.631	1090	0.925926		0.631	1360	0
0.637	327	0		0.637	423	0.236967		0.637	616	0.162602		0.637	831	0.120482		0.637	1090	0		0.637	1360	0
0.643	328	0.30581		0.643	424	0.236407		0.643	617	0.162338		0.643	832	0.120337		0.643	1090	0		0.643	1360	0
0.649	328	0		0.649	424	0		0.649	618	0.162075		0.649	834	0.240385		0.649	1090	0		0.649	1360	0
0.655	329	0.304878		0.655	425	0.235849		0.655	619	0.161812		0.655	835	0.119904		0.655	1090	0		0.655	1370	0.735294
0.661	329	0		0.661	425	0		0.661	619	0		0.661	836	0.11976		0.661	1090	0		0.661	1370	0
0.667	329	0		0.667	426	0.235294		0.667	620	0.161551		0.667	837	0.119617		0.667	1090	0		0.667	1370	0
0.673	330	0.303951		0.673	426	0		0.673	621	0.16129		0.673	838	0.119474		0.673	1100	0.917431		0.673	1370	0
0.679	330	0		0.679	427	0.234742		0.679	622	0.161031		0.679	839	0.119332		0.679	1100	0		0.679	1370	0
0.685	331	0.30303		0.685	427	0		0.685	622	0		0.685	840	0.11919		0.685	1100	0		0.685	1370	0
0.691	331	0		0.691	428	0.234192		0.691	623	0.160772		0.691	841	0.119048		0.691	1100	0		0.691	1380	0.729927
0.697	331	0		0.697	428	0		0.697	624	0.160514		0.697	842	0.118906		0.697	1100	0		0.697	1380	0
0.703	332	0.302115		0.703	429	0.233645		0.703	625	0.160256		0.703	843	0.118765		0.703	1100	0		0.703	1380	0
0.709	332	0		0.709	430	0.2331		0.709	625	0		0.709	844	0.118624		0.709	1100	0		0.709	1380	0
0.715	333	0.301205		0.715	430	0		0.715	626	0.16		0.715	845	0.118483		0.715	1110	0.909091		0.715	1380	0
0.721	333	0		0.721	431	0.232558		0.721	627	0.159744		0.721	846	0.118343		0.721	1110	0		0.721	1380	0
0.727	333	0		0.727	431	0		0.727	628	0.15949		0.727	847	0.118203		0.727	1110	0		0.727	1390	0.724638
0.733	334	0.3003		0.733	432	0.232019		0.733	628	0		0.733	848	0.118064		0.733	1110	0		0.733	1390	0
0.739	334	0		0.739	432	0		0.739	629	0.159236		0.739	849	0.117925		0.739	1110	0		0.739	1390	0
0.745	335	0.299401		0.745	433	0.231481		0.745	630	0.158983		0.745	850	0.117786		0.745	1110	0		0.745	1390	0
0.751	335	0		0.751	433	0		0.751	631	0.15873		0.751	851	0.117647		0.751	1110	0		0.751	1390	0
0.757	335	0		0.757	434	0.230947		0.757	631	0		0.757	852	0.117509		0.757	1110	0		0.757	1390	0
0.763	336	0.298507		0.763	434	0		0.763	632	0.158479		0.763	853	0.117371		0.763	1120	0.900901		0.763	1400	0.719424
0.769	336	0		0.769	435	0.230415		0.769	633	0.158228		0.769	854	0.117233		0.769	1120	0		0.769	1400	0
0.775	337	0.297619		0.775	435	0		0.775	634	0.157978		0.775	855	0.117096		0.775	1120	0		0.775	1400	0
0.781	337	0		0.781	436	0.229885		0.781	634	0		0.781	856	0.116959		0.781	1120	0		0.781	1400	0
0.787	337	0		0.787	436	0		0.787	635	0.157729		0.787	857	0.116822		0.787	1120	0		0.787	1400	0
0.793	338	0.296736		0.793	437	0.229358		0.793	636	0.15748		0.793	858	0.116686		0.793	1120	0		0.793	1410	0.714286
0.799	338	0		0.799	437	0		0.799	637	0.157233		0.799	859	0.11655		0.799	1120	0		0.799	1410	0
0.805	339	0.295858		0.805	438	0.228833		0.805	637	0		0.805	860	0.116414		0.805	1130	0.892857		0.805	1410	0
0.811	339	0		0.811	438	0		0.811	638	0.156986		0.811	861	0.116279		0.811	1130	0		0.811	1410	0
0.817	339	0		0.817	439	0.228311		0.817	639	0.15674		0.817	862	0.116144		0.817	1130	0		0.817	1410	0
0.823	340	0.294985		0.823	439	0		0.823	639	0		0.823	863	0.116009		0.823	1130	0		0.823	1410	0
0.829	340	0		0.829	440	0.22779		0.829	640	0.156495		0.829	864	0.115875		0.829	1130	0		0.829	1410	0
0.835	340	0		0.835	440	0		0.835	640	0		0.835	864	0		0.835	1130	0		0.835	1420	0.70922
0.841	341	0.294118		0.841	440	0		0.841	641	0.15625		0.841	865	0.115741		0.841	1130	0		0.841	1420	0
0.847	341	0		0.847	441	0.227273		0.847	641	0		0.847	866	0.115607		0.847	1130	0		0.847	1420	0
0.853	341	0		0.853	441	0		0.853	642	0.156006		0.853	867	0.115473		0.853	1130	0		0.853	1420	0
0.859	341	0		0.859	441	0		0.859	643	0.155763		0.859	867	0		0.859	1130	0		0.859	1420	0
0.865	342	0.293255		0.865	442	0.226757		0.865	643	0		0.865	868	0.11534		0.865	1140	0.884956		0.865	1420	0
0.871	342	0		0.871	442	0		0.871	644	0.155521		0.871	869	0.115207		0.871	1140	0		0.871	1420	0
0.877	342	0		0.877	442	0		0.877	644	0		0.877	869	0		0.877	1140	0		0.877	1420	0
0.883	343	0.292398		0.883	443	0.226244		0.883	645	0.15528		0.883	870	0.115075		0.883	1140	0		0.883	1420	0
0.889	343	0		0.889	443	0		0.889	645	0		0.889	871	0.114943		0.889	1140	0		0.889	1430	0.704225
0.895	343	0		0.895	444	0.225734		0.895	646	0.155039		0.895	872	0.114811		0.895	1140	0		0.895	1430	0
0.901	343	0		0.901	444	0		0.901	646	0		0.901	872	0		0.901	1140	0		0.901	1430	0
0.907	344	0.291545		0.907	444	0		0.907	647	0.154799		0.907	873	0.114679		0.907	1140	0		0.907	1430	0
0.913	344	0		0.913	445	0.225225		0.913	647	0		0.913	874	0.114548		0.913	1140	0		0.913	1430	0
0.919	344	0		0.919	445	0		0.919	648	0.15456		0.919	874	0		0.919	1140	0		0.919	1430	0
0.925	345	0.290698		0.925	445	0		0.925	648	0		0.925	875	0.114416		0.925	1150	0.877193		0.925	1430	0
0.931	345	0		0.931	446	0.224719		0.931	649	0.154321		0.931	876	0.114286		0.931	1150	0		0.931	1430	0
0.937	345	0		0.937	446	0		0.937	649	0		0.937	877	0.114155		0.937	1150	0		0.937	1440	0.699301
0.943	345	0		0.943	446	0		0.943	650	0.154083		0.943	877	0		0.943	1150	0		0.943	1440	0
0.949	346	0.289855		0.949	447	0.224215		0.949	650	0		0.949	878	0.114025		0.949	1150	0		0.949	1440	0
0.955	346	0		0.955	447	0		0.955	651	0.153846		0.955	879	0.113895		0.955	1150	0		0.955	1440	0
0.961	346	0		0.961	448	0.223714		0.961	651	0		0.961	879	0		0.961	1150	0		0.961	1440	0
0.967	346	0		0.967	448	0		0.967	652	0.15361		0.967	880	0.113766		0.967	1150	0		0.967	1440	0
0.973	347	0.289017		0.973	448	0		0.973	652	0		0.973	881	0.113636		0.973	1150	0		0.973	1440	0
0.979	347	0		0.979	449	0.223214		0.979	653	0.153374		0.979	882	0.113507		0.979	1150	0		0.979	1440	0
0.985	347	0		0.985	449	0		0.985	654	0.153139		0.985	882	0		0.985	1150	0		0.985	1440	0
0.991	348	0.288184		0.991	449	0		0.991	654	0		0.991	883	0.113379		0.991	1160	0.869565		0.991	1450	0.694444
0.997	348	0		0.997	450	0.222717		0.997	655	0.152905		0.997	884	0.11325		0.997	1160	0		0.997	1450	0
1	348	0		1	450	0		1	655	0		1	884	0		1	1160	0		1	1450	0
1.01	348	0		1.01	450	0		1.01	656	0.152672		1.01	885	0.113122		1.01	1160	0		1.01	1450	0
1.02	349	0.287356		1.02	451	0.222222		1.02	656	0		1.02	886	0.112994		1.02	1160	0		1.02	1450	0
1.02	349	0		1.02	451	0		1.02	657	0.152439		1.02	887	0.112867		1.02	1160	0		1.02	1450	0
1.03	349	0		1.03	451	0		1.03	657	0		1.03	887	0		1.03	1160	0		1.03	1450	0
1.03	349	0		1.03	452	0.221729		1.03	658	0.152207		1.03	888	0.11274		1.03	1160	0		1.03	1450	0
1.04	350	0.286533		1.04	452	0		1.04	658	0		1.04	888	0		1.04	1160	0		1.04	1450	0
1.05	350	0		1.05	452	0		1.05	658	0		1.05	889	0.112613		1.05	1160	0		1.05	1460	0.689655
1.05	350	0		1.05	452	0		1.05	659	0.151976		1.05	889	0		1.05	1160	0		1.05	1460	0
1.06	350	0		1.06	453	0.221239		1.06	659	0		1.06	890	0.112486		1.06	1160	0		1.06	1460	0
1.06	350	0		1.06	453	0		1.06	659	0		1.06	890	0		1.06	1160	0		1.06	1460	0
1.07	351	0.285714		1.07	453	0		1.07	660	0.151745		1.07	891	0.11236		1.07	1170	0.862069		1.07	1460	0
1.08	351	0		1.08	453	0		1.08	660	0		1.08	891	0		1.08	1170	0		1.08	1460	0
1.08	351	0		1.08	454	0.220751		1.08	660	0		1.08	892	0.112233		1.08	1170	0		1.08	1460	0
1.09	351	0		1.09	454	0		1.09	661	0.151515		1.09	892	0		1.09	1170	0		1.09	1460	0
1.09	351	0		1.09	454	0		1.09	661	0		1.09	893	0.112108		1.09	1170	0		1.09	1460	0
1.1	352	0.2849		1.1	454	0		1.1	661	0		1.1	893	0		1.1	1170	0		1.1	1460	0
1.11	352	0		1.11	455	0.220264		1.11	662	0.151286		1.11	894	0.111982		1.11	1170	0		1.11	1460	0
1.11	352	0		1.11	455	0		1.11	662	0		1.11	894	0		1.11	1170	0		1.11	1460	0
1.12	352	0		1.12	455	0		1.12	663	0.151057		1.12	894	0		1.12	1170	0		1.12	1460	0
1.12	352	0		1.12	455	0		1.12	663	0		1.12	895	0.111857		1.12	1170	0		1.12	1470	0.684932
1.13	353	0.284091		1.13	456	0.21978		1.13	663	0		1.13	895	0		1.13	1170	0		1.13	1470	0
1.14	353	0		1.14	456	0		1.14	664	0.15083		1.14	896	0.111732		1.14	1170	0		1.14	1470	0
1.14	353	0		1.14	456	0		1.14	664	0		1.14	896	0		1.14	1170	0		1.14	1470	0
1.15	353	0		1.15	456	0		1.15	664	0		1.15	897	0.111607		1.15	1170	0		1.15	1470	0
1.15	353	0		1.15	457	0.219298		1.15	665	0.150602		1.15	897	0		1.15	1170	0		1.15	1470	0
1.16	353	0		1.16	457	0		1.16	665	0		1.16	898	0.111483		1.16	1180	0.854701		1.16	1470	0
1.17	354	0.283286		1.17	457	0		1.17	665	0		1.17	898	0		1.17	1180	0		1.17	1470	0
1.17	354	0		1.17	457	0		1.17	666	0.150376		1.17	899	0.111359		1.17	1180	0		1.17	1470	0
1.18	354	0		1.18	458	0.218818		1.18	666	0		1.18	899	0		1.18	1180	0		1.18	1470	0
1.18	354	0		1.18	458	0		1.18	666	0		1.18	900	0.111235		1.18	1180	0		1.18	1470	0
1.19	354	0		1.19	458	0		1.19	667	0.15015		1.19	900	0		1.19	1180	0		1.19	1470	0
1.2	355	0.282486		1.2	458	0		1.2	667	0		1.2	901	0.111111		1.2	1180	0		1.2	1480	0.680272
1.2	355	0		1.2	459	0.218341		1.2	668	0.149925		1.2	901	0		1.2	1180	0		1.2	1480	0
1.21	355	0		1.21	459	0		1.21	668	0		1.21	902	0.110988		1.21	1180	0		1.21	1480	0
1.21	355	0		1.21	459	0		1.21	668	0		1.21	902	0		1.21	1180	0		1.21	1480	0
1.22	355	0		1.22	459	0		1.22	669	0.149701		1.22	903	0.110865		1.22	1180	0		1.22	1480	0
1.23	356	0.28169		1.23	460	0.217865		1.23	669	0		1.23	903	0		1.23	1180	0		1.23	1480	0
1.23	356	0		1.23	460	0		1.23	669	0		1.23	904	0.110742		1.23	1180	0		1.23	1480	0
1.24	356	0		1.24	460	0		1.24	670	0.149477		1.24	904	0		1.24	1180	0		1.24	1480	0
1.24	356	0		1.24	460	0		1.24	670	0		1.24	905	0.110619		1.24	1180	0		1.24	1480	0
1.25	356	0		1.25	461	0.217391		1.25	670	0		1.25	905	0		1.25	1180	0		1.25	1480	0
1.26	357	0.280899		1.26	461	0		1.26	671	0.149254		1.26	906	0.110497		1.26	1190	0.847458		1.26	1480	0
1.26	357	0		1.26	461	0		1.26	671	0		1.26	906	0		1.26	1190	0		1.26	1480	0
1.27	357	0		1.27	461	0		1.27	671	0		1.27	907	0.110375		1.27	1190	0		1.27	1480	0
1.27	357	0		1.27	462	0.21692		1.27	672	0.149031		1.27	907	0		1.27	1190	0		1.27	1490	0.675676
1.28	357	0		1.28	462	0		1.28	672	0		1.28	907	0		1.28	1190	0		1.28	1490	0
1.29	357	0		1.29	462	0		1.29	672	0		1.29	908	0.110254		1.29	1190	0		1.29	1490	0
1.29	357	0		1.29	462	0		1.29	673	0.14881		1.29	908	0		1.29	1190	0		1.29	1490	0
1.3	358	0.280112		1.3	462	0		1.3	673	0		1.3	908	0		1.3	1190	0		1.3	1490	0
1.3	358	0		1.3	462	0		1.3	673	0		1.3	909	0.110132		1.3	1190	0		1.3	1490	0
1.31	358	0		1.31	463	0.21645		1.31	673	0		1.31	909	0		1.31	1190	0		1.31	1490	0
1.32	358	0		1.32	463	0		1.32	673	0		1.32	909	0		1.32	1190	0		1.32	1490	0
1.32	358	0		1.32	463	0		1.32	674	0.148588		1.32	910	0.110011		1.32	1190	0		1.32	1490	0
1.33	358	0		1.33	463	0		1.33	674	0		1.33	910	0		1.33	1190	0		1.33	1490	0
1.33	358	0		1.33	463	0		1.33	674	0		1.33	910	0		1.33	1190	0		1.33	1490	0
1.34	359	0.27933		1.34	463	0		1.34	674	0		1.34	911	0.10989		1.34	1190	0		1.34	1490	0
1.35	359	0		1.35	463	0		1.35	675	0.148368		1.35	911	0		1.35	1190	0		1.35	1490	0
1.35	359	0		1.35	464	0.215983		1.35	675	0		1.35	911	0		1.35	1190	0		1.35	1490	0
1.36	359	0		1.36	464	0		1.36	675	0		1.36	912	0.109769		1.36	1190	0		1.36	1490	0
1.36	359	0		1.36	464	0		1.36	675	0		1.36	912	0		1.36	1190	0		1.36	1490	0
1.37	359	0		1.37	464	0		1.37	676	0.148148		1.37	912	0		1.37	1190	0		1.37	1490	0
1.38	359	0		1.38	464	0		1.38	676	0		1.38	913	0.109649		1.38	1190	0		1.38	1490	0
1.38	359	0		1.38	464	0		1.38	676	0		1.38	913	0		1.38	1200	0.840336		1.38	1500	0.671141
1.39	360	0.278552		1.39	465	0.215517		1.39	676	0		1.39	913	0		1.39	1200	0		1.39	1500	0
1.39	360	0		1.39	465	0		1.39	677	0.147929		1.39	914	0.109529		1.39	1200	0		1.39	1500	0
1.4	360	0		1.4	465	0		1.4	677	0		1.4	914	0		1.4	1200	0		1.4	1500	0
1.41	360	0		1.41	465	0		1.41	677	0		1.41	914	0		1.41	1200	0		1.41	1500	0
1.41	360	0		1.41	465	0		1.41	677	0		1.41	915	0.109409		1.41	1200	0		1.41	1500	0
1.42	360	0		1.42	465	0		1.42	678	0.14771		1.42	915	0		1.42	1200	0		1.42	1500	0
1.42	360	0		1.42	466	0.215054		1.42	678	0		1.42	915	0		1.42	1200	0		1.42	1500	0
1.43	360	0		1.43	466	0		1.43	678	0		1.43	916	0.10929		1.43	1200	0		1.43	1500	0
1.44	361	0.277778		1.44	466	0		1.44	678	0		1.44	916	0		1.44	1200	0		1.44	1500	0
1.44	361	0		1.44	466	0		1.44	678	0		1.44	916	0		1.44	1200	0		1.44	1500	0
1.45	361	0		1.45	466	0		1.45	679	0.147493		1.45	917	0.10917		1.45	1200	0		1.45	1500	0
1.45	361	0		1.45	466	0		1.45	679	0		1.45	917	0		1.45	1200	0		1.45	1500	0
1.46	361	0		1.46	467	0.214592		1.46	679	0		1.46	917	0		1.46	1200	0		1.46	1500	0
1.47	361	0		1.47	467	0		1.47	679	0		1.47	917	0		1.47	1200	0		1.47	1500	0
1.47	361	0		1.47	467	0		1.47	680	0.147275		1.47	918	0.109051		1.47	1200	0		1.47	1500	0
1.48	361	0		1.48	467	0		1.48	680	0		1.48	918	0		1.48	1200	0		1.48	1500	0
1.48	362	0.277008		1.48	467	0		1.48	680	0		1.48	918	0		1.48	1200	0		1.48	1500	0
1.49	362	0		1.49	467	0		1.49	680	0		1.49	919	0.108932		1.49	1200	0		1.49	1500	0
1.5	362	0		1.5	468	0.214133		1.5	681	0.147059		1.5	919	0		1.5	1200	0		1.5	1510	0.666667
1.5	362	0		1.5	468	0		1.5	681	0		1.5	919	0		1.5	1200	0		1.5	1510	0
1.51	362	0		1.51	468	0		1.51	681	0		1.51	920	0.108814		1.51	1200	0		1.51	1510	0
1.51	362	0		1.51	468	0		1.51	681	0		1.51	920	0		1.51	1200	0		1.51	1510	0
1.52	362	0		1.52	468	0		1.52	682	0.146843		1.52	920	0		1.52	1200	0		1.52	1510	0
1.53	362	0		1.53	468	0		1.53	682	0		1.53	921	0.108696		1.53	1210	0.833333		1.53	1510	0
1.53	363	0.276243		1.53	469	0.213675		1.53	682	0		1.53	921	0		1.53	1210	0		1.53	1510	0
1.54	363	0		1.54	469	0		1.54	682	0		1.54	921	0		1.54	1210	0		1.54	1510	0
1.54	363	0		1.54	469	0		1.54	683	0.146628		1.54	922	0.108578		1.54	1210	0		1.54	1510	0
1.55	363	0		1.55	469	0		1.55	683	0		1.55	922	0		1.55	1210	0		1.55	1510	0
1.56	363	0		1.56	469	0		1.56	683	0		1.56	922	0		1.56	1210	0		1.56	1510	0
1.56	363	0		1.56	469	0		1.56	683	0		1.56	923	0.10846		1.56	1210	0		1.56	1510	0
1.57	363	0		1.57	469	0		1.57	683	0		1.57	923	0		1.57	1210	0		1.57	1510	0
1.57	363	0		1.57	470	0.21322		1.57	684	0.146413		1.57	923	0		1.57	1210	0		1.57	1510	0
1.58	363	0		1.58	470	0		1.58	684	0		1.58	923	0		1.58	1210	0		1.58	1510	0
1.59	364	0.275482		1.59	470	0		1.59	684	0		1.59	923	0		1.59	1210	0		1.59	1510	0
1.59	364	0		1.59	470	0		1.59	684	0		1.59	924	0.108342		1.59	1210	0		1.59	1510	0
1.6	364	0		1.6	470	0		1.6	684	0		1.6	924	0		1.6	1210	0		1.6	1510	0
1.6	364	0		1.6	470	0		1.6	684	0		1.6	924	0		1.6	1210	0		1.6	1510	0
1.61	364	0		1.61	470	0		1.61	684	0		1.61	924	0		1.61	1210	0		1.61	1510	0
1.62	364	0		1.62	470	0		1.62	685	0.146199		1.62	925	0.108225		1.62	1210	0		1.62	1510	0
1.62	364	0		1.62	470	0		1.62	685	0		1.62	925	0		1.62	1210	0		1.62	1510	0
1.63	364	0		1.63	471	0.212766		1.63	685	0		1.63	925	0		1.63	1210	0		1.63	1520	0.662252
1.63	364	0		1.63	471	0		1.63	685	0		1.63	925	0		1.63	1210	0		1.63	1520	0
1.64	364	0		1.64	471	0		1.64	685	0		1.64	925	0		1.64	1210	0		1.64	1520	0
1.65	364	0		1.65	471	0		1.65	685	0		1.65	926	0.108108		1.65	1210	0		1.65	1520	0
1.65	364	0		1.65	471	0		1.65	686	0.145985		1.65	926	0		1.65	1210	0		1.65	1520	0
1.66	365	0.274725		1.66	471	0		1.66	686	0		1.66	926	0		1.66	1210	0		1.66	1520	0
1.66	365	0		1.66	471	0		1.66	686	0		1.66	926	0		1.66	1210	0		1.66	1520	0
1.67	365	0		1.67	471	0		1.67	686	0		1.67	926	0		1.67	1210	0		1.67	1520	0
1.68	365	0		1.68	471	0		1.68	686	0		1.68	927	0.107991		1.68	1210	0		1.68	1520	0
1.68	365	0		1.68	471	0		1.68	686	0		1.68	927	0		1.68	1210	0		1.68	1520	0
1.69	365	0		1.69	472	0.212314		1.69	686	0		1.69	927	0		1.69	1210	0		1.69	1520	0
1.69	365	0		1.69	472	0		1.69	687	0.145773		1.69	927	0		1.69	1210	0		1.69	1520	0
1.7	365	0		1.7	472	0		1.7	687	0		1.7	927	0		1.7	1210	0		1.7	1520	0
1.71	365	0		1.71	472	0		1.71	687	0		1.71	928	0.107875		1.71	1210	0		1.71	1520	0
1.71	365	0		1.71	472	0		1.71	687	0		1.71	928	0		1.71	1210	0		1.71	1520	0
1.72	365	0		1.72	472	0		1.72	687	0		1.72	928	0		1.72	1210	0		1.72	1520	0
1.72	365	0		1.72	472	0		1.72	687	0		1.72	928	0		1.72	1220	0.826446		1.72	1520	0
1.73	366	0.273973		1.73	472	0		1.73	688	0.14556		1.73	929	0.107759		1.73	1220	0		1.73	1520	0
1.74	366	0		1.74	472	0		1.74	688	0		1.74	929	0		1.74	1220	0		1.74	1520	0
1.74	366	0		1.74	473	0.211864		1.74	688	0		1.74	929	0		1.74	1220	0		1.74	1520	0
1.75	366	0		1.75	473	0		1.75	688	0		1.75	929	0		1.75	1220	0		1.75	1520	0
1.75	366	0		1.75	473	0		1.75	688	0		1.75	929	0		1.75	1220	0		1.75	1520	0
1.76	366	0		1.76	473	0		1.76	688	0		1.76	930	0.107643		1.76	1220	0		1.76	1520	0
1.77	366	0		1.77	473	0		1.77	688	0		1.77	930	0		1.77	1220	0		1.77	1520	0
1.77	366	0		1.77	473	0		1.77	689	0.145349		1.77	930	0		1.77	1220	0		1.77	1520	0
1.78	366	0		1.78	473	0		1.78	689	0		1.78	930	0		1.78	1220	0		1.78	1520	0
1.78	366	0		1.78	473	0		1.78	689	0		1.78	930	0		1.78	1220	0		1.78	1520	0
1.79	366	0		1.79	473	0		1.79	689	0		1.79	931	0.107527		1.79	1220	0		1.79	1520	0
1.8	366	0		1.8	474	0.211416		1.8	689	0		1.8	931	0		1.8	1220	0		1.8	1520	0
1.8	367	0.273224		1.8	474	0		1.8	689	0		1.8	931	0		1.8	1220	0		1.8	1530	0.657895
1.81	367	0		1.81	474	0		1.81	690	0.145138		1.81	931	0		1.81	1220	0		1.81	1530	0
1.81	367	0		1.81	474	0		1.81	690	0		1.81	931	0		1.81	1220	0		1.81	1530	0
1.82	367	0		1.82	474	0		1.82	690	0		1.82	932	0.107411		1.82	1220	0		1.82	1530	0
1.83	367	0		1.83	474	0		1.83	690	0		1.83	932	0		1.83	1220	0		1.83	1530	0
1.83	367	0		1.83	474	0		1.83	690	0		1.83	932	0		1.83	1220	0		1.83	1530	0
1.84	367	0		1.84	474	0		1.84	690	0		1.84	932	0		1.84	1220	0		1.84	1530	0
1.84	367	0		1.84	474	0		1.84	690	0		1.84	932	0		1.84	1220	0		1.84	1530	0
1.85	367	0		1.85	474	0		1.85	691	0.144928		1.85	933	0.107296		1.85	1220	0		1.85	1530	0
1.86	367	0		1.86	475	0.21097		1.86	691	0		1.86	933	0		1.86	1220	0		1.86	1530	0
1.86	367	0		1.86	475	0		1.86	691	0		1.86	933	0		1.86	1220	0		1.86	1530	0
1.87	367	0		1.87	475	0		1.87	691	0		1.87	933	0		1.87	1220	0		1.87	1530	0
1.87	368	0.27248		1.87	475	0		1.87	691	0		1.87	934	0.107181		1.87	1220	0		1.87	1530	0
1.88	368	0		1.88	475	0		1.88	691	0		1.88	934	0		1.88	1220	0		1.88	1530	0
1.89	368	0		1.89	475	0		1.89	692	0.144718		1.89	934	0		1.89	1220	0		1.89	1530	0
1.89	368	0		1.89	475	0		1.89	692	0		1.89	934	0		1.89	1220	0		1.89	1530	0
1.9	368	0		1.9	475	0		1.9	692	0		1.9	934	0		1.9	1220	0		1.9	1530	0
1.9	368	0		1.9	475	0		1.9	692	0		1.9	934	0		1.9	1220	0		1.9	1530	0
1.91	368	0		1.91	475	0		1.91	692	0		1.91	934	0		1.91	1220	0		1.91	1530	0
1.92	368	0		1.92	475	0		1.92	692	0		1.92	935	0.107066		1.92	1220	0		1.92	1530	0
1.92	368	0		1.92	475	0		1.92	692	0		1.92	935	0		1.92	1220	0		1.92	1530	0
1.93	368	0		1.93	476	0.210526		1.93	692	0		1.93	935	0		1.93	1220	0		1.93	1530	0
1.93	368	0		1.93	476	0		1.93	692	0		1.93	935	0		1.93	1220	0		1.93	1530	0
1.94	368	0		1.94	476	0		1.94	692	0		1.94	935	0		1.94	1220	0		1.94	1530	0
1.95	368	0		1.95	476	0		1.95	692	0		1.95	935	0		1.95	1220	0		1.95	1530	0
1.95	368	0		1.95	476	0		1.95	693	0.144509		1.95	935	0		1.95	1220	0		1.95	1530	0
1.96	368	0		1.96	476	0		1.96	693	0		1.96	935	0		1.96	1220	0		1.96	1530	0
1.96	368	0		1.96	476	0		1.96	693	0		1.96	936	0.106952		1.96	1220	0		1.96	1530	0
1.97	368	0		1.97	476	0		1.97	693	0		1.97	936	0		1.97	1220	0		1.97	1530	0
1.98	368	0		1.98	476	0		1.98	693	0		1.98	936	0		1.98	1230	0.819672		1.98	1530	0
1.98	368	0		1.98	476	0		1.98	693	0		1.98	936	0		1.98	1230	0		1.98	1530	0
1.99	369	0.271739		1.99	476	0		1.99	693	0		1.99	936	0		1.99	1230	0		1.99	1530	0
1.99	369	0		1.99	476	0		1.99	693	0		1.99	936	0		1.99	1230	0		1.99	1530	0
2	369	0		2	476	0		2	693	0		2	936	0		2	1230	0		2	1530	0
2.01	369	0		2.01	476	0		2.01	693	0		2.01	936	0		2.01	1230	0		2.01	1530	0
2.01	369	0		2.01	476	0		2.01	693	0		2.01	937	0.106838		2.01	1230	0		2.01	1530	0
2.02	369	0		2.02	476	0		2.02	694	0.1443		2.02	937	0		2.02	1230	0		2.02	1530	0
2.02	369	0		2.02	477	0.210084		2.02	694	0		2.02	937	0		2.02	1230	0		2.02	1530	0
2.03	369	0		2.03	477	0		2.03	694	0		2.03	937	0		2.03	1230	0		2.03	1540	0.653595
2.04	369	0		2.04	477	0		2.04	694	0		2.04	937	0		2.04	1230	0		2.04	1540	0
2.04	369	0		2.04	477	0		2.04	694	0		2.04	937	0		2.04	1230	0		2.04	1540	0
2.05	369	0		2.05	477	0		2.05	694	0		2.05	937	0		2.05	1230	0		2.05	1540	0
2.05	369	0		2.05	477	0		2.05	694	0		2.05	937	0		2.05	1230	0		2.05	1540	0
2.06	369	0		2.06	477	0		2.06	694	0		2.06	938	0.106724		2.06	1230	0		2.06	1540	0
2.07	369	0		2.07	477	0		2.07	694	0		2.07	938	0		2.07	1230	0		2.07	1540	0
2.07	369	0		2.07	477	0		2.07	694	0		2.07	938	0		2.07	1230	0		2.07	1540	0
2.08	369	0		2.08	477	0		2.08	695	0.144092		2.08	938	0		2.08	1230	0		2.08	1540	0
2.08	369	0		2.08	477	0		2.08	695	0		2.08	938	0		2.08	1230	0		2.08	1540	0
2.09	369	0		2.09	477	0		2.09	695	0		2.09	938	0		2.09	1230	0		2.09	1540	0
2.1	369	0		2.1	477	0		2.1	695	0		2.1	938	0		2.1	1230	0		2.1	1540	0
2.1	370	0.271003		2.1	477	0		2.1	695	0		2.1	938	0		2.1	1230	0		2.1	1540	0
2.11	370	0		2.11	477	0		2.11	695	0		2.11	939	0.10661		2.11	1230	0		2.11	1540	0
2.11	370	0		2.11	478	0.209644		2.11	695	0		2.11	939	0		2.11	1230	0		2.11	1540	0
2.12	370	0		2.12	478	0		2.12	695	0		2.12	939	0		2.12	1230	0		2.12	1540	0
2.13	370	0		2.13	478	0		2.13	695	0		2.13	939	0		2.13	1230	0		2.13	1540	0
2.13	370	0		2.13	478	0		2.13	695	0		2.13	939	0		2.13	1230	0		2.13	1540	0
2.14	370	0		2.14	478	0		2.14	695	0		2.14	939	0		2.14	1230	0		2.14	1540	0
2.14	370	0		2.14	478	0		2.14	696	0.143885		2.14	939	0		2.14	1230	0		2.14	1540	0
2.15	370	0		2.15	478	0		2.15	696	0		2.15	939	0		2.15	1230	0		2.15	1540	0
2.16	370	0		2.16	478	0		2.16	696	0		2.16	940	0.106496		2.16	1230	0		2.16	1540	0
2.16	370	0		2.16	478	0		2.16	696	0		2.16	940	0		2.16	1230	0		2.16	1540	0
2.17	370	0		2.17	478	0		2.17	696	0		2.17	940	0		2.17	1230	0		2.17	1540	0
2.17	370	0		2.17	478	0		2.17	696	0		2.17	940	0		2.17	1230	0		2.17	1540	0
2.18	370	0		2.18	478	0		2.18	696	0		2.18	940	0		2.18	1230	0		2.18	1540	0
2.19	370	0		2.19	478	0		2.19	696	0		2.19	940	0		2.19	1230	0		2.19	1540	0
2.19	370	0		2.19	478	0		2.19	696	0		2.19	940	0		2.19	1230	0		2.19	1540	0
2.2	370	0		2.2	478	0		2.2	696	0		2.2	941	0.106383		2.2	1230	0		2.2	1540	0
2.2	370	0		2.2	478	0		2.2	697	0.143678		2.2	941	0		2.2	1230	0		2.2	1540	0
2.21	370	0		2.21	479	0.209205		2.21	697	0		2.21	941	0		2.21	1230	0		2.21	1540	0
2.22	370	0		2.22	479	0		2.22	697	0		2.22	941	0		2.22	1230	0		2.22	1540	0
2.22	371	0.27027		2.22	479	0		2.22	697	0		2.22	941	0		2.22	1230	0		2.22	1540	0
2.23	371	0		2.23	479	0		2.23	697	0		2.23	941	0		2.23	1230	0		2.23	1540	0
2.23	371	0		2.23	479	0		2.23	697	0		2.23	941	0		2.23	1230	0		2.23	1540	0
2.24	371	0		2.24	479	0		2.24	697	0		2.24	941	0		2.24	1230	0		2.24	1540	0
2.25	371	0		2.25	479	0		2.25	697	0		2.25	941	0		2.25	1230	0		2.25	1540	0
2.25	371	0		2.25	479	0		2.25	697	0		2.25	941	0		2.25	1230	0		2.25	1540	0
2.26	371	0		2.26	479	0		2.26	697	0		2.26	942	0.10627		2.26	1230	0		2.26	1540	0
2.26	371	0		2.26	479	0		2.26	697	0		2.26	942	0		2.26	1230	0		2.26	1540	0
2.27	371	0		2.27	479	0		2.27	697	0		2.27	942	0		2.27	1230	0		2.27	1540	0
2.28	371	0		2.28	479	0		2.28	697	0		2.28	942	0		2.28	1230	0		2.28	1540	0
2.28	371	0		2.28	479	0		2.28	697	0		2.28	942	0		2.28	1230	0		2.28	1540	0
2.29	371	0		2.29	479	0		2.29	697	0		2.29	942	0		2.29	1230	0		2.29	1540	0
2.29	371	0		2.29	479	0		2.29	697	0		2.29	942	0		2.29	1230	0		2.29	1540	0
2.3	371	0		2.3	479	0		2.3	698	0.143472		2.3	942	0		2.3	1230	0		2.3	1540	0
2.31	371	0		2.31	479	0		2.31	698	0		2.31	942	0		2.31	1230	0		2.31	1540	0
2.31	371	0		2.31	479	0		2.31	698	0		2.31	942	0		2.31	1230	0		2.31	1540	0
2.32	371	0		2.32	479	0		2.32	698	0		2.32	942	0		2.32	1230	0		2.32	1540	0
2.32	371	0		2.32	479	0		2.32	698	0		2.32	942	0		2.32	1230	0		2.32	1540	0
2.33	371	0		2.33	479	0		2.33	698	0		2.33	942	0		2.33	1230	0		2.33	1540	0
2.34	371	0		2.34	479	0		2.34	698	0		2.34	942	0		2.34	1230	0		2.34	1540	0
2.34	371	0		2.34	479	0		2.34	698	0		2.34	943	0.106157		2.34	1230	0		2.34	1540	0
2.35	371	0		2.35	479	0		2.35	698	0		2.35	943	0		2.35	1230	0		2.35	1540	0
2.35	371	0		2.35	479	0		2.35	698	0		2.35	943	0		2.35	1230	0		2.35	1540	0
2.36	371	0		2.36	480	0.208768		2.36	698	0		2.36	943	0		2.36	1230	0		2.36	1540	0
2.37	371	0		2.37	480	0		2.37	698	0		2.37	943	0		2.37	1230	0		2.37	1540	0
2.37	371	0		2.37	480	0		2.37	698	0		2.37	943	0		2.37	1230	0		2.37	1540	0
2.38	371	0		2.38	480	0		2.38	698	0		2.38	943	0		2.38	1230	0		2.38	1540	0
2.38	371	0		2.38	480	0		2.38	698	0		2.38	943	0		2.38	1230	0		2.38	1550	0.649351
2.39	371	0		2.39	480	0		2.39	698	0		2.39	943	0		2.39	1230	0		2.39	1550	0
2.4	371	0		2.4	480	0		2.4	698	0		2.4	943	0		2.4	1230	0		2.4	1550	0
2.4	371	0		2.4	480	0		2.4	698	0		2.4	943	0		2.4	1230	0		2.4	1550	0
2.41	371	0		2.41	480	0		2.41	698	0		2.41	943	0		2.41	1230	0		2.41	1550	0
2.41	371	0		2.41	480	0		2.41	698	0		2.41	943	0		2.41	1230	0		2.41	1550	0
2.42	371	0		2.42	480	0		2.42	699	0.143266		2.42	943	0		2.42	1240	0.813008		2.42	1550	0
2.43	371	0		2.43	480	0		2.43	699	0		2.43	943	0		2.43	1240	0		2.43	1550	0
2.43	372	0.269542		2.43	480	0		2.43	699	0		2.43	944	0.106045		2.43	1240	0		2.43	1550	0
2.44	372	0		2.44	480	0		2.44	699	0		2.44	944	0		2.44	1240	0		2.44	1550	0
2.44	372	0		2.44	480	0		2.44	699	0		2.44	944	0		2.44	1240	0		2.44	1550	0
2.45	372	0		2.45	480	0		2.45	699	0		2.45	944	0		2.45	1240	0		2.45	1550	0
2.46	372	0		2.46	480	0		2.46	699	0		2.46	944	0		2.46	1240	0		2.46	1550	0
2.46	372	0		2.46	480	0		2.46	699	0		2.46	944	0		2.46	1240	0		2.46	1550	0
2.47	372	0		2.47	480	0		2.47	699	0		2.47	944	0		2.47	1240	0		2.47	1550	0
2.47	372	0		2.47	480	0		2.47	699	0		2.47	944	0		2.47	1240	0		2.47	1550	0
2.48	372	0		2.48	480	0		2.48	699	0		2.48	944	0		2.48	1240	0		2.48	1550	0
2.49	372	0		2.49	480	0		2.49	699	0		2.49	944	0		2.49	1240	0		2.49	1550	0
2.49	372	0		2.49	480	0		2.49	699	0		2.49	944	0		2.49	1240	0		2.49	1550	0
2.5	372	0		2.5	480	0		2.5	699	0		2.5	944	0		2.5	1240	0		2.5	1550	0
2.5	372	0		2.5	480	0		2.5	699	0		2.5	944	0		2.5	1240	0		2.5	1550	0
2.51	372	0		2.51	480	0		2.51	699	0		2.51	944	0		2.51	1240	0		2.51	1550	0
2.52	372	0		2.52	480	0		2.52	699	0		2.52	944	0		2.52	1240	0		2.52	1550	0
2.52	372	0		2.52	480	0		2.52	699	0		2.52	945	0.105932		2.52	1240	0		2.52	1550	0
2.53	372	0		2.53	480	0		2.53	699	0		2.53	945	0		2.53	1240	0		2.53	1550	0
2.53	372	0		2.53	481	0.208333		2.53	700	0.143062		2.53	945	0		2.53	1240	0		2.53	1550	0
2.54	372	0		2.54	481	0		2.54	700	0		2.54	945	0		2.54	1240	0		2.54	1550	0
2.55	372	0		2.55	481	0		2.55	700	0		2.55	945	0		2.55	1240	0		2.55	1550	0
2.55	372	0		2.55	481	0		2.55	700	0		2.55	945	0		2.55	1240	0		2.55	1550	0
2.56	372	0		2.56	481	0		2.56	700	0		2.56	945	0		2.56	1240	0		2.56	1550	0
2.56	372	0		2.56	481	0		2.56	700	0		2.56	945	0		2.56	1240	0		2.56	1550	0
2.57	372	0		2.57	481	0		2.57	700	0		2.57	945	0		2.57	1240	0		2.57	1550	0
2.58	372	0		2.58	481	0		2.58	700	0		2.58	945	0		2.58	1240	0		2.58	1550	0
2.58	372	0		2.58	481	0		2.58	700	0		2.58	945	0		2.58	1240	0		2.58	1550	0
2.59	372	0		2.59	481	0		2.59	700	0		2.59	945	0		2.59	1240	0		2.59	1550	0
2.59	372	0		2.59	481	0		2.59	700	0		2.59	945	0		2.59	1240	0		2.59	1550	0
2.6	372	0		2.6	481	0		2.6	700	0		2.6	945	0		2.6	1240	0		2.6	1550	0
2.61	372	0		2.61	481	0		2.61	700	0		2.61	946	0.10582		2.61	1240	0		2.61	1550	0
2.61	372	0		2.61	481	0		2.61	700	0		2.61	946	0		2.61	1240	0		2.61	1550	0
2.62	372	0		2.62	481	0		2.62	700	0		2.62	946	0		2.62	1240	0		2.62	1550	0
2.62	372	0		2.62	481	0		2.62	700	0		2.62	946	0		2.62	1240	0		2.62	1550	0
2.63	372	0		2.63	481	0		2.63	700	0		2.63	946	0		2.63	1240	0		2.63	1550	0
2.64	372	0		2.64	481	0		2.64	700	0		2.64	946	0		2.64	1240	0		2.64	1550	0
2.64	372	0		2.64	481	0		2.64	700	0		2.64	946	0		2.64	1240	0		2.64	1550	0
2.65	372	0		2.65	481	0		2.65	700	0		2.65	946	0		2.65	1240	0		2.65	1550	0
2.65	372	0		2.65	481	0		2.65	700	0		2.65	946	0		2.65	1240	0		2.65	1550	0
2.66	372	0		2.66	481	0		2.66	700	0		2.66	946	0		2.66	1240	0		2.66	1550	0
2.67	372	0		2.67	481	0		2.67	700	0		2.67	946	0		2.67	1240	0		2.67	1550	0
2.67	372	0		2.67	481	0		2.67	700	0		2.67	946	0		2.67	1240	0		2.67	1550	0
2.68	372	0		2.68	481	0		2.68	700	0		2.68	946	0		2.68	1240	0		2.68	1550	0
2.68	372	0		2.68	481	0		2.68	700	0		2.68	946	0		2.68	1240	0		2.68	1550	0
2.69	372	0		2.69	481	0		2.69	700	0		2.69	946	0		2.69	1240	0		2.69	1550	0
2.7	372	0		2.7	481	0		2.7	700	0		2.7	946	0		2.7	1240	0		2.7	1550	0
2.7	372	0		2.7	481	0		2.7	700	0		2.7	946	0		2.7	1240	0		2.7	1550	0
2.71	372	0		2.71	481	0		2.71	700	0		2.71	946	0		2.71	1240	0		2.71	1550	0
2.71	373	0.268817		2.71	481	0		2.71	700	0		2.71	946	0		2.71	1240	0		2.71	1550	0
2.72	373	0		2.72	481	0		2.72	700	0		2.72	946	0		2.72	1240	0		2.72	1550	0
2.73	373	0		2.73	481	0		2.73	701	0.142857		2.73	946	0		2.73	1240	0		2.73	1550	0
2.73	373	0		2.73	481	0		2.73	701	0		2.73	946	0		2.73	1240	0		2.73	1550	0
2.74	373	0		2.74	481	0		2.74	701	0		2.74	946	0		2.74	1240	0		2.74	1550	0
2.74	373	0		2.74	481	0		2.74	701	0		2.74	946	0		2.74	1240	0		2.74	1550	0
2.75	373	0		2.75	481	0		2.75	701	0		2.75	946	0		2.75	1240	0		2.75	1550	0
2.76	373	0		2.76	481	0		2.76	701	0		2.76	946	0		2.76	1240	0		2.76	1550	0
2.76	373	0		2.76	481	0		2.76	701	0		2.76	946	0		2.76	1240	0		2.76	1550	0
2.77	373	0		2.77	481	0		2.77	701	0		2.77	946	0		2.77	1240	0		2.77	1550	0
2.77	373	0		2.77	481	0		2.77	701	0		2.77	946	0		2.77	1240	0		2.77	1550	0
2.78	373	0		2.78	481	0		2.78	701	0		2.78	946	0		2.78	1240	0		2.78	1550	0
2.79	373	0		2.79	481	0		2.79	701	0		2.79	946	0		2.79	1240	0		2.79	1550	0
2.79	373	0		2.79	481	0		2.79	701	0		2.79	946	0		2.79	1240	0		2.79	1550	0
2.8	373	0		2.8	481	0		2.8	701	0		2.8	946	0		2.8	1240	0		2.8	1550	0
2.8	373	0		2.8	481	0		2.8	701	0		2.8	946	0		2.8	1240	0		2.8	1550	0
2.81	373	0		2.81	481	0		2.81	701	0		2.81	946	0		2.81	1240	0		2.81	1550	0
2.82	373	0		2.82	481	0		2.82	701	0		2.82	946	0		2.82	1240	0		2.82	1550	0
2.82	373	0		2.82	481	0		2.82	701	0		2.82	946	0		2.82	1240	0		2.82	1550	0
2.83	373	0		2.83	481	0		2.83	701	0		2.83	946	0		2.83	1240	0		2.83	1550	0
2.83	373	0		2.83	481	0		2.83	701	0		2.83	946	0		2.83	1240	0		2.83	1550	0
2.84	373	0		2.84	481	0		2.84	701	0		2.84	946	0		2.84	1240	0		2.84	1550	0
2.85	373	0		2.85	481	0		2.85	701	0		2.85	946	0		2.85	1240	0		2.85	1550	0
2.85	373	0		2.85	481	0		2.85	701	0		2.85	946	0		2.85	1240	0		2.85	1550	0
2.86	373	0		2.86	481	0		2.86	701	0		2.86	946	0		2.86	1240	0		2.86	1550	0
2.86	373	0		2.86	481	0		2.86	701	0		2.86	947	0.105708		2.86	1240	0		2.86	1550	0
2.87	373	0		2.87	481	0		2.87	701	0		2.87	947	0		2.87	1240	0		2.87	1550	0
2.88	373	0		2.88	481	0		2.88	701	0		2.88	947	0		2.88	1240	0		2.88	1550	0
2.88	373	0		2.88	481	0		2.88	701	0		2.88	947	0		2.88	1240	0		2.88	1550	0
2.89	373	0		2.89	482	0.2079		2.89	701	0		2.89	947	0		2.89	1240	0		2.89	1550	0
2.89	373	0		2.89	482	0		2.89	701	0		2.89	947	0		2.89	1240	0		2.89	1550	0
2.9	373	0		2.9	482	0		2.9	701	0		2.9	947	0		2.9	1240	0		2.9	1550	0
2.91	373	0		2.91	482	0		2.91	701	0		2.91	947	0		2.91	1240	0		2.91	1550	0
2.91	373	0		2.91	482	0		2.91	701	0		2.91	947	0		2.91	1240	0		2.91	1550	0
2.92	373	0		2.92	482	0		2.92	701	0		2.92	947	0		2.92	1240	0		2.92	1550	0
2.92	373	0		2.92	482	0		2.92	701	0		2.92	947	0		2.92	1240	0		2.92	1550	0
2.93	373	0		2.93	482	0		2.93	701	0		2.93	947	0		2.93	1240	0		2.93	1550	0
2.94	373	0		2.94	482	0		2.94	701	0		2.94	947	0		2.94	1240	0		2.94	1550	0
2.94	373	0		2.94	482	0		2.94	701	0		2.94	947	0		2.94	1240	0		2.94	1550	0
2.95	373	0		2.95	482	0		2.95	701	0		2.95	947	0		2.95	1240	0		2.95	1550	0
2.95	373	0		2.95	482	0		2.95	701	0		2.95	947	0		2.95	1240	0		2.95	1550	0
2.96	373	0		2.96	482	0		2.96	701	0		2.96	947	0		2.96	1240	0		2.96	1550	0
2.97	373	0		2.97	482	0		2.97	701	0		2.97	947	0		2.97	1240	0		2.97	1550	0
2.97	373	0		2.97	482	0		2.97	701	0		2.97	947	0		2.97	1240	0		2.97	1550	0
2.98	373	0		2.98	482	0		2.98	701	0		2.98	947	0		2.98	1240	0		2.98	1550	0
2.98	373	0		2.98	482	0		2.98	701	0		2.98	947	0		2.98	1240	0		2.98	1550	0
2.99	373	0		2.99	482	0		2.99	701	0		2.99	947	0		2.99	1240	0		2.99	1550	0
3	373	0		3	482	0		3	701	0		3	947	0		3	1240	0		3	1550	0
3	373	0		3	482	0		3	701	0		3	947	0		3	1240	0		3	1550	0
3.01	373	0		3.01	482	0		3.01	701	0		3.01	947	0		3.01	1240	0		3.01	1550	0
3.02	373	0		3.02	482	0		3.02	701	0		3.02	947	0		3.02	1240	0		3.02	1550	0
3.02	373	0		3.02	482	0		3.02	701	0		3.02	947	0		3.02	1240	0		3.02	1550	0
3.03	373	0		3.03	482	0		3.03	701	0		3.03	947	0		3.03	1240	0		3.03	1550	0
3.03	373	0		3.03	482	0		3.03	701	0		3.03	947	0		3.03	1240	0		3.03	1550	0
3.04	373	0		3.04	482	0		3.04	701	0		3.04	947	0		3.04	1240	0		3.04	1550	0
3.05	373	0		3.05	482	0		3.05	701	0		3.05	947	0		3.05	1240	0		3.05	1550	0
3.05	373	0		3.05	482	0		3.05	701	0		3.05	947	0		3.05	1240	0		3.05	1550	0
3.06	373	0		3.06	482	0		3.06	701	0		3.06	947	0		3.06	1240	0		3.06	1550	0
3.06	373	0		3.06	482	0		3.06	701	0		3.06	947	0		3.06	1240	0		3.06	1550	0
3.07	373	0		3.07	482	0		3.07	701	0		3.07	947	0		3.07	1240	0		3.07	1550	0
3.08	373	0		3.08	482	0		3.08	701	0		3.08	947	0		3.08	1240	0		3.08	1550	0
3.08	373	0		3.08	482	0		3.08	701	0		3.08	947	0		3.08	1240	0		3.08	1550	0
3.09	373	0		3.09	482	0		3.09	701	0		3.09	947	0		3.09	1240	0		3.09	1550	0
3.09	373	0		3.09	482	0		3.09	701	0		3.09	947	0		3.09	1240	0		3.09	1550	0
3.1	373	0		3.1	482	0		3.1	701	0		3.1	947	0		3.1	1240	0		3.1	1550	0
3.11	373	0		3.11	481	-0.207469		3.11	701	0		3.11	947	0		3.11	1240	0		3.11	1550	0
3.11	373	0		3.11	481	0		3.11	701	0		3.11	947	0		3.11	1240	0		3.11	1550	0
3.12	373	0		3.12	481	0		3.12	701	0		3.12	947	0		3.12	1240	0		3.12	1550	0
3.12	373	0		3.12	481	0		3.12	701	0		3.12	947	0		3.12	1240	0		3.12	1550	0
3.13	373	0		3.13	481	0		3.13	701	0		3.13	947	0		3.13	1240	0		3.13	1550	0
3.14	373	0		3.14	481	0		3.14	701	0		3.14	946	-0.105597		3.14	1240	0		3.14	1550	0
3.14	373	0		3.14	481	0		3.14	701	0		3.14	946	0		3.14	1240	0		3.14	1550	0
3.15	373	0		3.15	481	0		3.15	701	0		3.15	946	0		3.15	1240	0		3.15	1550	0
3.15	373	0		3.15	481	0		3.15	701	0		3.15	946	0		3.15	1240	0		3.15	1550	0
3.16	373	0		3.16	481	0		3.16	701	0		3.16	946	0		3.16	1240	0		3.16	1550	0
3.17	373	0		3.17	481	0		3.17	701	0		3.17	946	0		3.17	1240	0		3.17	1550	0
3.17	373	0		3.17	481	0		3.17	701	0		3.17	946	0		3.17	1240	0		3.17	1550	0
3.18	373	0		3.18	481	0		3.18	701	0		3.18	946	0		3.18	1240	0		3.18	1550	0
3.18	373	0		3.18	481	0		3.18	701	0		3.18	946	0		3.18	1240	0		3.18	1550	0
3.19	373	0		3.19	481	0		3.19	701	0		3.19	946	0		3.19	1240	0		3.19	1550	0
3.2	373	0		3.2	481	0		3.2	701	0		3.2	946	0		3.2	1240	0		3.2	1550	0
3.2	373	0		3.2	481	0		3.2	701	0		3.2	946	0		3.2	1240	0		3.2	1550	0
3.21	373	0		3.21	481	0		3.21	701	0		3.21	946	0		3.21	1240	0		3.21	1550	0
3.21	373	0		3.21	481	0		3.21	701	0		3.21	946	0		3.21	1240	0		3.21	1550	0
3.22	373	0		3.22	481	0		3.22	701	0		3.22	946	0		3.22	1240	0		3.22	1550	0
3.23	373	0		3.23	481	0		3.23	701	0		3.23	946	0		3.23	1240	0		3.23	1550	0
3.23	373	0		3.23	481	0		3.23	701	0		3.23	946	0		3.23	1240	0		3.23	1550	0
3.24	373	0		3.24	481	0		3.24	701	0		3.24	946	0		3.24	1240	0		3.24	1550	0
3.24	373	0		3.24	481	0		3.24	701	0		3.24	946	0		3.24	1240	0		3.24	1550	0
3.25	373	0		3.25	481	0		3.25	701	0		3.25	946	0		3.25	1240	0		3.25	1550	0
3.26	373	0		3.26	481	0		3.26	701	0		3.26	946	0		3.26	1240	0		3.26	1550	0
3.26	373	0		3.26	481	0		3.26	701	0		3.26	946	0		3.26	1240	0		3.26	1550	0
3.27	373	0		3.27	481	0		3.27	701	0		3.27	946	0		3.27	1240	0		3.27	1550	0
3.27	373	0		3.27	481	0		3.27	701	0		3.27	946	0		3.27	1240	0		3.27	1550	0
3.28	373	0		3.28	481	0		3.28	701	0		3.28	946	0		3.28	1240	0		3.28	1550	0
3.29	373	0		3.29	481	0		3.29	701	0		3.29	946	0		3.29	1240	0		3.29	1550	0
3.29	373	0		3.29	481	0		3.29	701	0		3.29	946	0		3.29	1240	0		3.29	1550	0
3.3	373	0		3.3	481	0		3.3	701	0		3.3	946	0		3.3	1240	0		3.3	1550	0
3.3	373	0		3.3	481	0		3.3	700	-0.142653		3.3	946	0		3.3	1240	0		3.3	1550	0
3.31	372	-0.268097		3.31	481	0		3.31	700	0		3.31	946	0		3.31	1240	0		3.31	1550	0
3.32	372	0		3.32	481	0		3.32	700	0		3.32	946	0		3.32	1240	0		3.32	1550	0
3.32	372	0		3.32	481	0		3.32	700	0		3.32	946	0		3.32	1240	0		3.32	1550	0
3.33	372	0		3.33	481	0		3.33	700	0		3.33	946	0		3.33	1240	0		3.33	1550	0
3.33	372	0		3.33	481	0		3.33	700	0		3.33	946	0		3.33	1240	0		3.33	1550	0
3.34	372	0		3.34	481	0		3.34	700	0		3.34	946	0		3.34	1240	0		3.34	1550	0
3.35	372	0		3.35	481	0		3.35	700	0		3.35	946	0		3.35	1240	0		3.35	1550	0
3.35	372	0		3.35	481	0		3.35	700	0		3.35	946	0		3.35	1240	0		3.35	1550	0
3.36	372	0		3.36	481	0		3.36	700	0		3.36	946	0		3.36	1240	0		3.36	1550	0
3.36	372	0		3.36	481	0		3.36	700	0		3.36	946	0		3.36	1240	0		3.36	1550	0
3.37	372	0		3.37	481	0		3.37	700	0		3.37	946	0		3.37	1240	0		3.37	1550	0
3.38	372	0		3.38	481	0		3.38	700	0		3.38	946	0		3.38	1240	0		3.38	1550	0
3.38	372	0		3.38	481	0		3.38	700	0		3.38	946	0		3.38	1240	0		3.38	1550	0
3.39	372	0		3.39	481	0		3.39	700	0		3.39	946	0		3.39	1240	0		3.39	1550	0
3.39	372	0		3.39	481	0		3.39	700	0		3.39	945	-0.105708		3.39	1240	0		3.39	1550	0
3.4	372	0		3.4	481	0		3.4	700	0		3.4	945	0		3.4	1240	0		3.4	1550	0
3.41	372	0		3.41	481	0		3.41	700	0		3.41	945	0		3.41	1240	0		3.41	1550	0
3.41	372	0		3.41	481	0		3.41	700	0		3.41	945	0		3.41	1240	0		3.41	1550	0
3.42	372	0		3.42	481	0		3.42	700	0		3.42	945	0		3.42	1240	0		3.42	1550	0
3.42	372	0		3.42	481	0		3.42	700	0		3.42	945	0		3.42	1240	0		3.42	1550	0
3.43	372	0		3.43	481	0		3.43	700	0		3.43	945	0		3.43	1240	0		3.43	1550	0
3.44	372	0		3.44	481	0		3.44	700	0		3.44	945	0		3.44	1240	0		3.44	1550	0
3.44	372	0		3.44	481	0		3.44	700	0		3.44	945	0		3.44	1240	0		3.44	1550	0
3.45	372	0		3.45	481	0		3.45	700	0		3.45	945	0		3.45	1240	0		3.45	1550	0
3.45	372	0		3.45	481	0		3.45	700	0		3.45	945	0		3.45	1240	0		3.45	1550	0
3.46	372	0		3.46	481	0		3.46	700	0		3.46	945	0		3.46	1240	0		3.46	1550	0
3.47	372	0		3.47	480	-0.2079		3.47	700	0		3.47	945	0		3.47	1240	0		3.47	1550	0
3.47	372	0		3.47	480	0		3.47	700	0		3.47	945	0		3.47	1240	0		3.47	1550	0
3.48	372	0		3.48	480	0		3.48	700	0		3.48	944	-0.10582		3.48	1240	0		3.48	1550	0
3.48	372	0		3.48	480	0		3.48	699	-0.142857		3.48	944	0		3.48	1240	0		3.48	1550	0
3.49	372	0		3.49	480	0		3.49	699	0		3.49	944	0		3.49	1240	0		3.49	1550	0
3.5	372	0		3.5	480	0		3.5	699	0		3.5	944	0		3.5	1240	0		3.5	1550	0
3.5	372	0		3.5	480	0		3.5	699	0		3.5	944	0		3.5	1240	0		3.5	1550	0
3.51	372	0		3.51	480	0		3.51	699	0		3.51	944	0		3.51	1240	0		3.51	1550	0
3.51	372	0		3.51	480	0		3.51	699	0		3.51	944	0		3.51	1240	0		3.51	1550	0
3.52	372	0		3.52	480	0		3.52	699	0		3.52	944	0		3.52	1240	0		3.52	1550	0
3.53	372	0		3.53	480	0		3.53	699	0		3.53	944	0		3.53	1240	0		3.53	1550	0
3.53	372	0		3.53	480	0		3.53	699	0		3.53	944	0		3.53	1240	0		3.53	1550	0
3.54	372	0		3.54	480	0		3.54	699	0		3.54	944	0		3.54	1240	0		3.54	1550	0
3.54	372	0		3.54	480	0		3.54	699	0		3.54	944	0		3.54	1240	0		3.54	1550	0
3.55	372	0		3.55	480	0		3.55	699	0		3.55	944	0		3.55	1240	0		3.55	1550	0
3.56	372	0		3.56	480	0		3.56	699	0		3.56	944	0		3.56	1240	0		3.56	1550	0
3.56	372	0		3.56	480	0		3.56	699	0		3.56	944	0		3.56	1240	0		3.56	1550	0
3.57	372	0		3.57	480	0		3.57	699	0		3.57	943	-0.105932		3.57	1240	0		3.57	1550	0
3.57	372	0		3.57	480	0		3.57	699	0		3.57	943	0		3.57	1240	0		3.57	1550	0
3.58	372	0		3.58	480	0		3.58	699	0		3.58	943	0		3.58	1240	0		3.58	1550	0
3.59	372	0		3.59	480	0		3.59	699	0		3.59	943	0		3.59	1240	0		3.59	1550	0
3.59	371	-0.268817		3.59	480	0		3.59	699	0		3.59	943	0		3.59	1230	-0.806452		3.59	1550	0
3.6	371	0		3.6	480	0		3.6	699	0		3.6	943	0		3.6	1230	0		3.6	1550	0
3.6	371	0		3.6	480	0		3.6	698	-0.143062		3.6	943	0		3.6	1230	0		3.6	1550	0
3.61	371	0		3.61	480	0		3.61	698	0		3.61	943	0		3.61	1230	0		3.61	1550	0
3.62	371	0		3.62	480	0		3.62	698	0		3.62	943	0		3.62	1230	0		3.62	1550	0
3.62	371	0		3.62	480	0		3.62	698	0		3.62	943	0		3.62	1230	0		3.62	1550	0
3.63	371	0		3.63	480	0		3.63	698	0		3.63	943	0		3.63	1230	0		3.63	1550	0
3.63	371	0		3.63	479	-0.208333		3.63	698	0		3.63	943	0		3.63	1230	0		3.63	1550	0
3.64	371	0		3.64	479	0		3.64	698	0		3.64	943	0		3.64	1230	0		3.64	1550	0
3.65	371	0		3.65	479	0		3.65	698	0		3.65	943	0		3.65	1230	0		3.65	1550	0
3.65	371	0		3.65	479	0		3.65	698	0		3.65	942	-0.106045		3.65	1230	0		3.65	1540	-0.645161
3.66	371	0		3.66	479	0		3.66	698	0		3.66	942	0		3.66	1230	0		3.66	1540	0
3.66	371	0		3.66	479	0		3.66	698	0		3.66	942	0		3.66	1230	0		3.66	1540	0
3.67	371	0		3.67	479	0		3.67	698	0		3.67	942	0		3.67	1230	0		3.67	1540	0
3.68	371	0		3.68	479	0		3.68	698	0		3.68	942	0		3.68	1230	0		3.68	1540	0
3.68	371	0		3.68	479	0		3.68	698	0		3.68	942	0		3.68	1230	0		3.68	1540	0
3.69	371	0		3.69	479	0		3.69	698	0		3.69	942	0		3.69	1230	0		3.69	1540	0
3.69	371	0		3.69	479	0		3.69	698	0		3.69	942	0		3.69	1230	0		3.69	1540	0
3.7	371	0		3.7	479	0		3.7	698	0		3.7	942	0		3.7	1230	0		3.7	1540	0
3.71	371	0		3.71	479	0		3.71	698	0		3.71	942	0		3.71	1230	0		3.71	1540	0
3.71	371	0		3.71	479	0		3.71	698	0		3.71	942	0		3.71	1230	0		3.71	1540	0
3.72	371	0		3.72	479	0		3.72	698	0		3.72	942	0		3.72	1230	0		3.72	1540	0
3.72	371	0		3.72	479	0		3.72	697	-0.143266		3.72	942	0		3.72	1230	0		3.72	1540	0
3.73	371	0		3.73	479	0		3.73	697	0		3.73	942	0		3.73	1230	0		3.73	1540	0
3.74	371	0		3.74	479	0		3.74	697	0		3.74	942	0		3.74	1230	0		3.74	1540	0
3.74	371	0		3.74	479	0		3.74	697	0		3.74	941	-0.106157		3.74	1230	0		3.74	1540	0
3.75	371	0		3.75	479	0		3.75	697	0		3.75	941	0		3.75	1230	0		3.75	1540	0
3.75	371	0		3.75	479	0		3.75	697	0		3.75	941	0		3.75	1230	0		3.75	1540	0
3.76	371	0		3.76	479	0		3.76	697	0		3.76	941	0		3.76	1230	0		3.76	1540	0
3.77	371	0		3.77	479	0		3.77	697	0		3.77	941	0		3.77	1230	0		3.77	1540	0
3.77	371	0		3.77	479	0		3.77	697	0		3.77	941	0		3.77	1230	0		3.77	1540	0
3.78	371	0		3.78	479	0		3.78	697	0		3.78	941	0		3.78	1230	0		3.78	1540	0
3.78	371	0		3.78	478	-0.208768		3.78	697	0		3.78	941	0		3.78	1230	0		3.78	1540	0
3.79	370	-0.269542		3.79	478	0		3.79	697	0		3.79	941	0		3.79	1230	0		3.79	1540	0
3.8	370	0		3.8	478	0		3.8	697	0		3.8	941	0		3.8	1230	0		3.8	1540	0
3.8	370	0		3.8	478	0		3.8	697	0		3.8	940	-0.10627		3.8	1230	0		3.8	1540	0
3.81	370	0		3.81	478	0		3.81	697	0		3.81	940	0		3.81	1230	0		3.81	1540	0
3.81	370	0		3.81	478	0		3.81	696	-0.143472		3.81	940	0		3.81	1230	0		3.81	1540	0
3.82	370	0		3.82	478	0		3.82	696	0		3.82	940	0		3.82	1230	0		3.82	1540	0
3.83	370	0		3.83	478	0		3.83	696	0		3.83	940	0		3.83	1230	0		3.83	1540	0
3.83	370	0		3.83	478	0		3.83	696	0		3.83	940	0		3.83	1230	0		3.83	1540	0
3.84	370	0		3.84	478	0		3.84	696	0		3.84	940	0		3.84	1230	0		3.84	1540	0
3.84	370	0		3.84	478	0		3.84	696	0		3.84	939	-0.106383		3.84	1230	0		3.84	1540	0
3.85	370	0		3.85	478	0		3.85	696	0		3.85	939	0		3.85	1230	0		3.85	1540	0
3.86	370	0		3.86	478	0		3.86	696	0		3.86	939	0		3.86	1230	0		3.86	1540	0
3.86	370	0		3.86	478	0		3.86	696	0		3.86	939	0		3.86	1230	0		3.86	1540	0
3.87	370	0		3.87	478	0		3.87	696	0		3.87	939	0		3.87	1230	0		3.87	1540	0
3.87	370	0		3.87	478	0		3.87	695	-0.143678		3.87	939	0		3.87	1230	0		3.87	1540	0
3.88	370	0		3.88	477	-0.209205		3.88	695	0		3.88	939	0		3.88	1230	0		3.88	1540	0
3.89	370	0		3.89	477	0		3.89	695	0		3.89	939	0		3.89	1230	0		3.89	1540	0
3.89	370	0		3.89	477	0		3.89	695	0		3.89	938	-0.106496		3.89	1230	0		3.89	1540	0
3.9	370	0		3.9	477	0		3.9	695	0		3.9	938	0		3.9	1230	0		3.9	1540	0
3.9	370	0		3.9	477	0		3.9	695	0		3.9	938	0		3.9	1230	0		3.9	1540	0
3.91	369	-0.27027		3.91	477	0		3.91	695	0		3.91	938	0		3.91	1230	0		3.91	1540	0
3.92	369	0		3.92	477	0		3.92	695	0		3.92	938	0		3.92	1230	0		3.92	1540	0
3.92	369	0		3.92	477	0		3.92	695	0		3.92	938	0		3.92	1230	0		3.92	1540	0
3.93	369	0		3.93	477	0		3.93	695	0		3.93	938	0		3.93	1230	0		3.93	1540	0
3.93	369	0		3.93	477	0		3.93	695	0		3.93	938	0		3.93	1230	0		3.93	1540	0
3.94	369	0		3.94	477	0		3.94	694	-0.143885		3.94	937	-0.10661		3.94	1230	0		3.94	1540	0
3.95	369	0		3.95	477	0		3.95	694	0		3.95	937	0		3.95	1230	0		3.95	1540	0
3.95	369	0		3.95	477	0		3.95	694	0		3.95	937	0		3.95	1230	0		3.95	1540	0
3.96	369	0		3.96	477	0		3.96	694	0		3.96	937	0		3.96	1230	0		3.96	1540	0
3.96	369	0		3.96	477	0		3.96	694	0		3.96	937	0		3.96	1230	0		3.96	1540	0
3.97	369	0		3.97	476	-0.209644		3.97	694	0		3.97	937	0		3.97	1230	0		3.97	1540	0
3.98	369	0		3.98	476	0		3.98	694	0		3.98	937	0		3.98	1230	0		3.98	1540	0
3.98	369	0		3.98	476	0		3.98	694	0		3.98	937	0		3.98	1230	0		3.98	1540	0
3.99	369	0		3.99	476	0		3.99	694	0		3.99	936	-0.106724		3.99	1230	0		3.99	1540	0
3.99	369	0		3.99	476	0		3.99	694	0		3.99	936	0		3.99	1230	0		3.99	1530	-0.649351
4	369	0		4	476	0		4	694	0		4	936	0		4	1230	0		4	1530	0
4.01	369	0		4.01	476	0		4.01	693	-0.144092		4.01	936	0		4.01	1230	0		4.01	1530	0
4.01	369	0		4.01	476	0		4.01	693	0		4.01	936	0		4.01	1230	0		4.01	1530	0
4.02	369	0		4.02	476	0		4.02	693	0		4.02	936	0		4.02	1230	0		4.02	1530	0
4.02	369	0		4.02	476	0		4.02	693	0		4.02	936	0		4.02	1230	0		4.02	1530	0
4.03	368	-0.271003		4.03	476	0		4.03	693	0		4.03	936	0		4.03	1230	0		4.03	1530	0
4.04	368	0		4.04	476	0		4.04	693	0		4.04	935	-0.106838		4.04	1220	-0.813008		4.04	1530	0
4.04	368	0		4.04	476	0		4.04	693	0		4.04	935	0		4.04	1220	0		4.04	1530	0
4.05	368	0		4.05	476	0		4.05	693	0		4.05	935	0		4.05	1220	0		4.05	1530	0
4.05	368	0		4.05	476	0		4.05	693	0		4.05	935	0		4.05	1220	0		4.05	1530	0
4.06	368	0		4.06	475	-0.210084		4.06	693	0		4.06	935	0		4.06	1220	0		4.06	1530	0
4.07	368	0		4.07	475	0		4.07	693	0		4.07	935	0		4.07	1220	0		4.07	1530	0
4.07	368	0		4.07	475	0		4.07	692	-0.1443		4.07	935	0		4.07	1220	0		4.07	1530	0
4.08	368	0		4.08	475	0		4.08	692	0		4.08	935	0		4.08	1220	0		4.08	1530	0
4.08	368	0		4.08	475	0		4.08	692	0		4.08	934	-0.106952		4.08	1220	0		4.08	1530	0
4.09	368	0		4.09	475	0		4.09	692	0		4.09	934	0		4.09	1220	0		4.09	1530	0
4.1	368	0		4.1	475	0		4.1	692	0		4.1	934	0		4.1	1220	0		4.1	1530	0
4.1	368	0		4.1	475	0		4.1	692	0		4.1	934	0		4.1	1220	0		4.1	1530	0
4.11	368	0		4.11	475	0		4.11	692	0		4.11	934	0		4.11	1220	0		4.11	1530	0
4.11	368	0		4.11	475	0		4.11	692	0		4.11	934	0		4.11	1220	0		4.11	1530	0
4.12	368	0		4.12	475	0		4.12	692	0		4.12	934	0		4.12	1220	0		4.12	1530	0
4.13	368	0		4.13	475	0		4.13	692	0		4.13	933	-0.107066		4.13	1220	0		4.13	1530	0
4.13	368	0		4.13	475	0		4.13	691	-0.144509		4.13	933	0		4.13	1220	0		4.13	1530	0
4.14	367	-0.271739		4.14	475	0		4.14	691	0		4.14	933	0		4.14	1220	0		4.14	1530	0
4.14	367	0		4.14	474	-0.210526		4.14	691	0		4.14	933	0		4.14	1220	0		4.14	1530	0
4.15	367	0		4.15	474	0		4.15	691	0		4.15	933	0		4.15	1220	0		4.15	1530	0
4.16	367	0		4.16	474	0		4.16	691	0		4.16	932	-0.107181		4.16	1220	0		4.16	1530	0
4.16	367	0		4.16	474	0		4.16	691	0		4.16	932	0		4.16	1220	0		4.16	1530	0
4.17	367	0		4.17	474	0		4.17	690	-0.144718		4.17	932	0		4.17	1220	0		4.17	1530	0
4.17	367	0		4.17	474	0		4.17	690	0		4.17	932	0		4.17	1220	0		4.17	1530	0
4.18	367	0		4.18	474	0		4.18	690	0		4.18	932	0		4.18	1220	0		4.18	1530	0
4.19	367	0		4.19	474	0		4.19	690	0		4.19	931	-0.107296		4.19	1220	0		4.19	1530	0
4.19	367	0		4.19	474	0		4.19	690	0		4.19	931	0		4.19	1220	0		4.19	1530	0
4.2	367	0		4.2	473	-0.21097		4.2	690	0		4.2	931	0		4.2	1220	0		4.2	1530	0
4.2	367	0		4.2	473	0		4.2	690	0		4.2	931	0		4.2	1220	0		4.2	1530	0
4.21	367	0		4.21	473	0		4.21	689	-0.144928		4.21	930	-0.107411		4.21	1220	0		4.21	1530	0
4.22	366	-0.27248		4.22	473	0		4.22	689	0		4.22	930	0		4.22	1220	0		4.22	1530	0
4.22	366	0		4.22	473	0		4.22	689	0		4.22	930	0		4.22	1220	0		4.22	1520	-0.653595
4.23	366	0		4.23	473	0		4.23	689	0		4.23	930	0		4.23	1220	0		4.23	1520	0
4.23	366	0		4.23	473	0		4.23	689	0		4.23	930	0		4.23	1220	0		4.23	1520	0
4.24	366	0		4.24	473	0		4.24	689	0		4.24	929	-0.107527		4.24	1220	0		4.24	1520	0
4.25	366	0		4.25	473	0		4.25	688	-0.145138		4.25	929	0		4.25	1220	0		4.25	1520	0
4.25	366	0		4.25	472	-0.211416		4.25	688	0		4.25	929	0		4.25	1220	0		4.25	1520	0
4.26	366	0		4.26	472	0		4.26	688	0		4.26	929	0		4.26	1220	0		4.26	1520	0
4.26	366	0		4.26	472	0		4.26	688	0		4.26	929	0		4.26	1220	0		4.26	1520	0
4.27	366	0		4.27	472	0		4.27	688	0		4.27	928	-0.107643		4.27	1220	0		4.27	1520	0
4.28	366	0		4.28	472	0		4.28	688	0		4.28	928	0		4.28	1220	0		4.28	1520	0
4.28	366	0		4.28	472	0		4.28	688	0		4.28	928	0		4.28	1220	0		4.28	1520	0
4.29	365	-0.273224		4.29	472	0		4.29	687	-0.145349		4.29	928	0		4.29	1210	-0.819672		4.29	1520	0
4.29	365	0		4.29	472	0		4.29	687	0		4.29	928	0		4.29	1210	0		4.29	1520	0
4.3	365	0		4.3	472	0		4.3	687	0		4.3	927	-0.107759		4.3	1210	0		4.3	1520	0
4.31	365	0		4.31	471	-0.211864		4.31	687	0		4.31	927	0		4.31	1210	0		4.31	1520	0
4.31	365	0		4.31	471	0		4.31	687	0		4.31	927	0		4.31	1210	0		4.31	1520	0
4.32	365	0		4.32	471	0		4.32	687	0		4.32	927	0		4.32	1210	0		4.32	1520	0
4.32	365	0		4.32	471	0		4.32	686	-0.14556		4.32	926	-0.107875		4.32	1210	0		4.32	1520	0
4.33	365	0		4.33	471	0		4.33	686	0		4.33	926	0		4.33	1210	0		4.33	1520	0
4.34	365	0		4.34	471	0		4.34	686	0		4.34	926	0		4.34	1210	0		4.34	1520	0
4.34	365	0		4.34	471	0		4.34	686	0		4.34	926	0		4.34	1210	0		4.34	1520	0
4.35	365	0		4.35	471	0		4.35	686	0		4.35	926	0		4.35	1210	0		4.35	1520	0
4.35	365	0		4.35	471	0		4.35	686	0		4.35	925	-0.107991		4.35	1210	0		4.35	1520	0
4.36	364	-0.273973		4.36	471	0		4.36	686	0		4.36	925	0		4.36	1210	0		4.36	1520	0
4.37	364	0		4.37	470	-0.212314		4.37	685	-0.145773		4.37	925	0		4.37	1210	0		4.37	1520	0
4.37	364	0		4.37	470	0		4.37	685	0		4.37	925	0		4.37	1210	0		4.37	1520	0
4.38	364	0		4.38	470	0		4.38	685	0		4.38	925	0		4.38	1210	0		4.38	1520	0
4.38	364	0		4.38	470	0		4.38	685	0		4.38	924	-0.108108		4.38	1210	0		4.38	1520	0
4.39	364	0		4.39	470	0		4.39	685	0		4.39	924	0		4.39	1210	0		4.39	1520	0
4.4	364	0		4.4	470	0		4.4	685	0		4.4	924	0		4.4	1210	0		4.4	1510	-0.657895
4.4	364	0		4.4	470	0		4.4	684	-0.145985		4.4	924	0		4.4	1210	0		4.4	1510	0
4.41	364	0		4.41	470	0		4.41	684	0		4.41	924	0		4.41	1210	0		4.41	1510	0
4.41	364	0		4.41	470	0		4.41	684	0		4.41	923	-0.108225		4.41	1210	0		4.41	1510	0
4.42	364	0		4.42	469	-0.212766		4.42	684	0		4.42	923	0		4.42	1210	0		4.42	1510	0
4.43	364	0		4.43	469	0		4.43	684	0		4.43	923	0		4.43	1210	0		4.43	1510	0
4.43	363	-0.274725		4.43	469	0		4.43	684	0		4.43	923	0		4.43	1210	0		4.43	1510	0
4.44	363	0		4.44	469	0		4.44	684	0		4.44	922	-0.108342		4.44	1210	0		4.44	1510	0
4.44	363	0		4.44	469	0		4.44	683	-0.146199		4.44	922	0		4.44	1210	0		4.44	1510	0
4.45	363	0		4.45	469	0		4.45	683	0		4.45	922	0		4.45	1210	0		4.45	1510	0
4.46	363	0		4.46	469	0		4.46	683	0		4.46	922	0		4.46	1210	0		4.46	1510	0
4.46	363	0		4.46	468	-0.21322		4.46	683	0		4.46	921	-0.10846		4.46	1210	0		4.46	1510	0
4.47	363	0		4.47	468	0		4.47	682	-0.146413		4.47	921	0		4.47	1210	0		4.47	1510	0
4.47	363	0		4.47	468	0		4.47	682	0		4.47	921	0		4.47	1210	0		4.47	1510	0
4.48	363	0		4.48	468	0		4.48	682	0		4.48	920	-0.108578		4.48	1210	0		4.48	1510	0
4.49	362	-0.275482		4.49	468	0		4.49	682	0		4.49	920	0		4.49	1200	-0.826446		4.49	1510	0
4.49	362	0		4.49	468	0		4.49	682	0		4.49	920	0		4.49	1200	0		4.49	1510	0
4.5	362	0		4.5	468	0		4.5	681	-0.146628		4.5	919	-0.108696		4.5	1200	0		4.5	1510	0
4.5	362	0		4.5	467	-0.213675		4.5	681	0		4.5	919	0		4.5	1200	0		4.5	1510	0
4.51	362	0		4.51	467	0		4.51	681	0		4.51	919	0		4.51	1200	0		4.51	1510	0
4.52	362	0		4.52	467	0		4.52	681	0		4.52	918	-0.108814		4.52	1200	0		4.52	1510	0
4.52	362	0		4.52	467	0		4.52	680	-0.146843		4.52	918	0		4.52	1200	0		4.52	1510	0
4.53	361	-0.276243		4.53	467	0		4.53	680	0		4.53	918	0		4.53	1200	0		4.53	1500	-0.662252
4.53	361	0		4.53	467	0		4.53	680	0		4.53	917	-0.108932		4.53	1200	0		4.53	1500	0
4.54	361	0		4.54	466	-0.214133		4.54	680	0		4.54	917	0		4.54	1200	0		4.54	1500	0
4.55	361	0		4.55	466	0		4.55	679	-0.147059		4.55	917	0		4.55	1200	0		4.55	1500	0
4.55	361	0		4.55	466	0		4.55	679	0		4.55	916	-0.109051		4.55	1200	0		4.55	1500	0
4.56	361	0		4.56	466	0		4.56	679	0		4.56	916	0		4.56	1200	0		4.56	1500	0
4.56	361	0		4.56	466	0		4.56	679	0		4.56	916	0		4.56	1200	0		4.56	1500	0
4.57	361	0		4.57	466	0		4.57	678	-0.147275		4.57	915	-0.10917		4.57	1200	0		4.57	1500	0
4.58	360	-0.277008		4.58	465	-0.214592		4.58	678	0		4.58	915	0		4.58	1200	0		4.58	1500	0
4.58	360	0		4.58	465	0		4.58	678	0		4.58	915	0		4.58	1200	0		4.58	1500	0
4.59	360	0		4.59	465	0		4.59	678	0		4.59	914	-0.10929		4.59	1200	0		4.59	1500	0
4.59	360	0		4.59	465	0		4.59	677	-0.147493		4.59	914	0		4.59	1200	0		4.59	1500	0
4.6	360	0		4.6	465	0		4.6	677	0		4.6	914	0		4.6	1200	0		4.6	1500	0
4.61	360	0		4.61	465	0		4.61	677	0		4.61	913	-0.109409		4.61	1200	0		4.61	1500	0
4.61	360	0		4.61	464	-0.215054		4.61	677	0		4.61	913	0		4.61	1200	0		4.61	1500	0
4.62	360	0		4.62	464	0		4.62	677	0		4.62	913	0		4.62	1200	0		4.62	1500	0
4.62	359	-0.277778		4.62	464	0		4.62	676	-0.14771		4.62	912	-0.109529		4.62	1200	0		4.62	1500	0
4.63	359	0		4.63	464	0		4.63	676	0		4.63	912	0		4.63	1190	-0.833333		4.63	1500	0
4.64	359	0		4.64	464	0		4.64	676	0		4.64	912	0		4.64	1190	0		4.64	1500	0
4.64	359	0		4.64	464	0		4.64	676	0		4.64	912	0		4.64	1190	0		4.64	1490	-0.666667
4.65	359	0		4.65	463	-0.215517		4.65	675	-0.147929		4.65	911	-0.109649		4.65	1190	0		4.65	1490	0
4.65	359	0		4.65	463	0		4.65	675	0		4.65	911	0		4.65	1190	0		4.65	1490	0
4.66	359	0		4.66	463	0		4.66	675	0		4.66	911	0		4.66	1190	0		4.66	1490	0
4.67	359	0		4.67	463	0		4.67	675	0		4.67	910	-0.109769		4.67	1190	0		4.67	1490	0
4.67	358	-0.278552		4.67	463	0		4.67	674	-0.148148		4.67	910	0		4.67	1190	0		4.67	1490	0
4.68	358	0		4.68	463	0		4.68	674	0		4.68	910	0		4.68	1190	0		4.68	1490	0
4.68	358	0		4.68	462	-0.215983		4.68	674	0		4.68	909	-0.10989		4.68	1190	0		4.68	1490	0
4.69	358	0		4.69	462	0		4.69	674	0		4.69	909	0		4.69	1190	0		4.69	1490	0
4.7	358	0		4.7	462	0		4.7	673	-0.148368		4.7	909	0		4.7	1190	0		4.7	1490	0
4.7	358	0		4.7	462	0		4.7	673	0		4.7	908	-0.110011		4.7	1190	0		4.7	1490	0
4.71	358	0		4.71	462	0		4.71	673	0		4.71	908	0		4.71	1190	0		4.71	1490	0
4.71	358	0		4.71	462	0		4.71	673	0		4.71	908	0		4.71	1190	0		4.71	1490	0
4.72	357	-0.27933		4.72	461	-0.21645		4.72	673	0		4.72	907	-0.110132		4.72	1190	0		4.72	1490	0
4.73	357	0		4.73	461	0		4.73	672	-0.148588		4.73	907	0		4.73	1190	0		4.73	1490	0
4.73	357	0		4.73	461	0		4.73	672	0		4.73	907	0		4.73	1190	0		4.73	1490	0
4.74	357	0		4.74	461	0		4.74	672	0		4.74	906	-0.110254		4.74	1190	0		4.74	1490	0
4.74	357	0		4.74	460	-0.21692		4.74	671	-0.14881		4.74	906	0		4.74	1190	0		4.74	1480	-0.671141
4.75	357	0		4.75	460	0		4.75	671	0		4.75	905	-0.110375		4.75	1190	0		4.75	1480	0
4.76	356	-0.280112		4.76	460	0		4.76	671	0		4.76	905	0		4.76	1180	-0.840336		4.76	1480	0
4.76	356	0		4.76	460	0		4.76	670	-0.149031		4.76	904	-0.110497		4.76	1180	0		4.76	1480	0
4.77	356	0		4.77	459	-0.217391		4.77	670	0		4.77	904	0		4.77	1180	0		4.77	1480	0
4.77	356	0		4.77	459	0		4.77	670	0		4.77	903	-0.110619		4.77	1180	0		4.77	1480	0
4.78	356	0		4.78	459	0		4.78	669	-0.149254		4.78	903	0		4.78	1180	0		4.78	1480	0
4.79	355	-0.280899		4.79	459	0		4.79	669	0		4.79	902	-0.110742		4.79	1180	0		4.79	1480	0
4.79	355	0		4.79	458	-0.217865		4.79	668	-0.149477		4.79	902	0		4.79	1180	0		4.79	1480	0
4.8	355	0		4.8	458	0		4.8	668	0		4.8	901	-0.110865		4.8	1180	0		4.8	1480	0
4.8	355	0		4.8	458	0		4.8	668	0		4.8	901	0		4.8	1180	0		4.8	1480	0
4.81	355	0		4.81	458	0		4.81	667	-0.149701		4.81	900	-0.110988		4.81	1180	0		4.81	1480	0
4.82	354	-0.28169		4.82	457	-0.218341		4.82	667	0		4.82	900	0		4.82	1180	0		4.82	1480	0
4.82	354	0		4.82	457	0		4.82	667	0		4.82	899	-0.111111		4.82	1180	0		4.82	1470	-0.675676
4.83	354	0		4.83	457	0		4.83	666	-0.149925		4.83	899	0		4.83	1180	0		4.83	1470	0
4.83	354	0		4.83	457	0		4.83	666	0		4.83	898	-0.111235		4.83	1180	0		4.83	1470	0
4.84	354	0		4.84	456	-0.218818		4.84	666	0		4.84	898	0		4.84	1180	0		4.84	1470	0
4.85	353	-0.282486		4.85	456	0		4.85	665	-0.15015		4.85	897	-0.111359		4.85	1180	0		4.85	1470	0
4.85	353	0		4.85	456	0		4.85	665	0		4.85	897	0		4.85	1170	-0.847458		4.85	1470	0
4.86	353	0		4.86	456	0		4.86	665	0		4.86	896	-0.111483		4.86	1170	0		4.86	1470	0
4.86	353	0		4.86	456	0		4.86	664	-0.150376		4.86	896	0		4.86	1170	0		4.86	1470	0
4.87	353	0		4.87	455	-0.219298		4.87	664	0		4.87	895	-0.111607		4.87	1170	0		4.87	1470	0
4.88	353	0		4.88	455	0		4.88	663	-0.150602		4.88	895	0		4.88	1170	0		4.88	1470	0
4.88	352	-0.283286		4.88	455	0		4.88	663	0		4.88	894	-0.111732		4.88	1170	0		4.88	1470	0
4.89	352	0		4.89	455	0		4.89	663	0		4.89	894	0		4.89	1170	0		4.89	1470	0
4.89	352	0		4.89	454	-0.21978		4.89	662	-0.15083		4.89	893	-0.111857		4.89	1170	0		4.89	1470	0
4.9	352	0		4.9	454	0		4.9	662	0		4.9	893	0		4.9	1170	0		4.9	1460	-0.680272
4.91	352	0		4.91	454	0		4.91	662	0		4.91	892	-0.111982		4.91	1170	0		4.91	1460	0
4.91	351	-0.284091		4.91	454	0		4.91	661	-0.151057		4.91	892	0		4.91	1170	0		4.91	1460	0
4.92	351	0		4.92	453	-0.220264		4.92	661	0		4.92	891	-0.112108		4.92	1170	0		4.92	1460	0
4.92	351	0		4.92	453	0		4.92	661	0		4.92	891	0		4.92	1170	0		4.92	1460	0
4.93	351	0		4.93	453	0		4.93	660	-0.151286		4.93	890	-0.112233		4.93	1170	0		4.93	1460	0
4.94	351	0		4.94	453	0		4.94	660	0		4.94	890	0		4.94	1170	0		4.94	1460	0
4.94	350	-0.2849		4.94	452	-0.220751		4.94	660	0		4.94	890	0		4.94	1170	0		4.94	1460	0
4.95	350	0		4.95	452	0		4.95	659	-0.151515		4.95	889	-0.11236		4.95	1160	-0.854701		4.95	1460	0
4.95	350	0		4.95	452	0		4.95	659	0		4.95	889	0		4.95	1160	0		4.95	1460	0
4.96	350	0		4.96	452	0		4.96	659	0		4.96	888	-0.112486		4.96	1160	0		4.96	1460	0
4.97	350	0		4.97	451	-0.221239		4.97	658	-0.151745		4.97	888	0		4.97	1160	0		4.97	1460	0
4.97	349	-0.285714		4.97	451	0		4.97	658	0		4.97	887	-0.112613		4.97	1160	0		4.97	1450	-0.684932
4.98	349	0		4.98	451	0		4.98	657	-0.151976		4.98	886	-0.11274		4.98	1160	0		4.98	1450	0
4.99	349	0		4.99	450	-0.221729		4.99	657	0		4.99	886	0		4.99	1160	0		4.99	1450	0
4.99	349	0		4.99	450	0		4.99	656	-0.152207		4.99	885	-0.112867		4.99	1160	0		4.99	1450	0
5	348	-0.286533		5	450	0		5	656	0		5	884	-0.112994		5	1160	0		5	1450	0
5	348	0		5	449	-0.222222		5	655	-0.152439		5	884	0		5	1160	0		5	1450	0
5.01	348	0		5.01	449	0		5.01	655	0		5.01	883	-0.113122		5.01	1160	0		5.01	1450	0
5.02	348	0		5.02	449	0		5.02	654	-0.152672		5.02	882	-0.11325		5.02	1160	0		5.02	1450	0
5.02	347	-0.287356		5.02	448	-0.222717		5.02	654	0		5.02	881	-0.113379		5.02	1150	-0.862069		5.02	1450	0
5.03	347	0		5.03	448	0		5.03	653	-0.152905		5.03	881	0		5.03	1150	0		5.03	1440	-0.689655
5.03	347	0		5.03	447	-0.223214		5.03	653	0		5.03	880	-0.113507		5.03	1150	0		5.03	1440	0
5.04	346	-0.288184		5.04	447	0		5.04	652	-0.153139		5.04	879	-0.113636		5.04	1150	0		5.04	1440	0
5.05	346	0		5.05	447	0		5.05	652	0		5.05	879	0		5.05	1150	0		5.05	1440	0
5.05	346	0		5.05	446	-0.223714		5.05	651	-0.153374		5.05	878	-0.113766		5.05	1150	0		5.05	1440	0
5.06	346	0		5.06	446	0		5.06	651	0		5.06	877	-0.113895		5.06	1150	0		5.06	1440	0
5.06	345	-0.289017		5.06	446	0		5.06	650	-0.15361		5.06	876	-0.114025		5.06	1150	0		5.06	1440	0
5.07	345	0		5.07	445	-0.224215		5.07	650	0		5.07	876	0		5.07	1150	0		5.07	1440	0
5.08	345	0		5.08	445	0		5.08	649	-0.153846		5.08	875	-0.114155		5.08	1150	0		5.08	1440	0
5.08	344	-0.289855		5.08	445	0		5.08	649	0		5.08	874	-0.114286		5.08	1150	0		5.08	1430	-0.694444
5.09	344	0		5.09	444	-0.224719		5.09	648	-0.154083		5.09	874	0		5.09	1140	-0.869565		5.09	1430	0
5.09	344	0		5.09	444	0		5.09	647	-0.154321		5.09	873	-0.114416		5.09	1140	0		5.09	1430	0
5.1	344	0		5.1	443	-0.225225		5.1	647	0		5.1	872	-0.114548		5.1	1140	0		5.1	1430	0
5.11	343	-0.290698		5.11	443	0		5.11	646	-0.15456		5.11	872	0		5.11	1140	0		5.11	1430	0
5.11	343	0		5.11	443	0		5.11	646	0		5.11	871	-0.114679		5.11	1140	0		5.11	1430	0
5.12	343	0		5.12	442	-0.225734		5.12	645	-0.154799		5.12	870	-0.114811		5.12	1140	0		5.12	1430	0
5.12	343	0		5.12	442	0		5.12	645	0		5.12	869	-0.114943		5.12	1140	0		5.12	1430	0
5.13	342	-0.291545		5.13	442	0		5.13	644	-0.155039		5.13	869	0		5.13	1140	0		5.13	1420	-0.699301
5.14	342	0		5.14	441	-0.226244		5.14	644	0		5.14	868	-0.115075		5.14	1140	0		5.14	1420	0
5.14	342	0		5.14	441	0		5.14	643	-0.15528		5.14	867	-0.115207		5.14	1140	0		5.14	1420	0
5.15	341	-0.292398		5.15	441	0		5.15	643	0		5.15	867	0		5.15	1140	0		5.15	1420	0
5.15	341	0		5.15	440	-0.226757		5.15	642	-0.155521		5.15	866	-0.11534		5.15	1130	-0.877193		5.15	1420	0
5.16	341	0		5.16	440	0		5.16	642	0		5.16	865	-0.115473		5.16	1130	0		5.16	1420	0
5.17	341	0		5.17	439	-0.227273		5.17	641	-0.155763		5.17	864	-0.115607		5.17	1130	0		5.17	1420	0
5.17	340	-0.293255		5.17	439	0		5.17	641	0		5.17	864	0		5.17	1130	0		5.17	1420	0
5.18	340	0		5.18	439	0		5.18	640	-0.156006		5.18	863	-0.115741		5.18	1130	0		5.18	1420	0
5.18	340	0		5.18	438	-0.22779		5.18	640	0		5.18	862	-0.115875		5.18	1130	0		5.18	1410	-0.704225
5.19	339	-0.294118		5.19	438	0		5.19	639	-0.15625		5.19	861	-0.116009		5.19	1130	0		5.19	1410	0
5.2	339	0		5.2	437	-0.228311		5.2	638	-0.156495		5.2	860	-0.116144		5.2	1130	0		5.2	1410	0
5.2	339	0		5.2	437	0		5.2	637	-0.15674		5.2	859	-0.116279		5.2	1130	0		5.2	1410	0
5.21	338	-0.294985		5.21	436	-0.228833		5.21	637	0		5.21	858	-0.116414		5.21	1120	-0.884956		5.21	1410	0
5.21	338	0		5.21	436	0		5.21	636	-0.156986		5.21	857	-0.11655		5.21	1120	0		5.21	1410	0
5.22	337	-0.295858		5.22	435	-0.229358		5.22	635	-0.157233		5.22	856	-0.116686		5.22	1120	0		5.22	1400	-0.70922
5.23	337	0		5.23	435	0		5.23	634	-0.15748		5.23	855	-0.116822		5.23	1120	0		5.23	1400	0
5.23	337	0		5.23	434	-0.229885		5.23	634	0		5.23	854	-0.116959		5.23	1120	0		5.23	1400	0
5.24	336	-0.296736		5.24	434	0		5.24	633	-0.157729		5.24	853	-0.117096		5.24	1120	0		5.24	1400	0
5.24	336	0		5.24	433	-0.230415		5.24	632	-0.157978		5.24	852	-0.117233		5.24	1120	0		5.24	1400	0
5.25	335	-0.297619		5.25	433	0		5.25	631	-0.158228		5.25	851	-0.117371		5.25	1120	0		5.25	1400	0
5.26	335	0		5.26	432	-0.230947		5.26	631	0		5.26	850	-0.117509		5.26	1110	-0.892857		5.26	1390	-0.714286
5.26	335	0		5.26	432	0		5.26	630	-0.158479		5.26	849	-0.117647		5.26	1110	0		5.26	1390	0
5.27	334	-0.298507		5.27	431	-0.231481		5.27	629	-0.15873		5.27	848	-0.117786		5.27	1110	0		5.27	1390	0
5.27	334	0		5.27	431	0		5.27	629	0		5.27	847	-0.117925		5.27	1110	0		5.27	1390	0
5.28	333	-0.299401		5.28	430	-0.232019		5.28	628	-0.158983		5.28	846	-0.118064		5.28	1110	0		5.28	1390	0
5.29	333	0		5.29	429	-0.232558		5.29	627	-0.159236		5.29	845	-0.118203		5.29	1110	0		5.29	1390	0
5.29	333	0		5.29	429	0		5.29	626	-0.15949		5.29	844	-0.118343		5.29	1110	0		5.29	1380	-0.719424
5.3	332	-0.3003		5.3	428	-0.2331		5.3	626	0		5.3	843	-0.118483		5.3	1100	-0.900901		5.3	1380	0
5.3	332	0		5.3	428	0		5.3	625	-0.159744		5.3	842	-0.118624		5.3	1100	0		5.3	1380	0
5.31	331	-0.301205		5.31	427	-0.233645		5.31	624	-0.16		5.31	841	-0.118765		5.31	1100	0		5.31	1380	0
5.32	331	0		5.32	427	0		5.32	623	-0.160256		5.32	840	-0.118906		5.32	1100	0		5.32	1380	0
5.32	331	0		5.32	426	-0.234192		5.32	623	0		5.32	839	-0.119048		5.32	1100	0		5.32	1380	0
5.33	330	-0.302115		5.33	426	0		5.33	622	-0.160514		5.33	838	-0.11919		5.33	1100	0		5.33	1370	-0.724638
5.33	330	0		5.33	425	-0.234742		5.33	621	-0.160772		5.33	837	-0.119332		5.33	1100	0		5.33	1370	0
5.34	329	-0.30303		5.34	425	0		5.34	620	-0.161031		5.34	836	-0.119474		5.34	1100	0		5.34	1370	0
5.35	329	0		5.35	424	-0.235294		5.35	620	0		5.35	835	-0.119617		5.35	1090	-0.909091		5.35	1370	0
5.35	328	-0.303951		5.35	424	0		5.35	619	-0.16129		5.35	834	-0.11976		5.35	1090	0		5.35	1370	0
5.36	328	0		5.36	423	-0.235849		5.36	618	-0.161551		5.36	833	-0.119904		5.36	1090	0		5.36	1370	0
5.36	328	0		5.36	422	-0.236407		5.36	617	-0.161812		5.36	831	-0.240096		5.36	1090	0		5.36	1360	-0.729927
5.37	327	-0.304878		5.37	422	0		5.37	616	-0.162075		5.37	830	-0.120337		5.37	1090	0		5.37	1360	0
5.38	326	-0.30581		5.38	421	-0.236967		5.38	615	-0.162338		5.38	828	-0.240964		5.38	1090	0		5.38	1360	0
5.38	326	0		5.38	420	-0.23753		5.38	614	-0.162602		5.38	827	-0.120773		5.38	1080	-0.917431		5.38	1360	0
5.39	325	-0.306748		5.39	419	-0.238095		5.39	613	-0.162866		5.39	825	-0.241838		5.39	1080	0		5.39	1350	-0.735294
5.39	325	0		5.39	419	0		5.39	612	-0.163132		5.39	824	-0.121212		5.39	1080	0		5.39	1350	0
5.4	324	-0.307692		5.4	418	-0.238663		5.4	611	-0.163399		5.4	823	-0.121359		5.4	1080	0		5.4	1350	0
5.41	324	0		5.41	417	-0.239234		5.41	610	-0.163666		5.41	821	-0.243013		5.41	1080	0		5.41	1350	0
5.41	323	-0.308642		5.41	417	0		5.41	609	-0.163934		5.41	820	-0.121803		5.41	1070	-0.925926		5.41	1340	-0.740741
5.42	322	-0.309598		5.42	416	-0.239808		5.42	607	-0.328407		5.42	818	-0.243902		5.42	1070	0		5.42	1340	0
5.42	322	0		5.42	415	-0.240385		5.42	606	-0.164745		5.42	817	-0.122249		5.42	1070	0		5.42	1340	0
5.43	321	-0.310559		5.43	414	-0.240964		5.43	605	-0.165017		5.43	815	-0.244798		5.43	1070	0		5.43	1340	0
5.44	321	0		5.44	414	0		5.44	604	-0.165289		5.44	814	-0.122699		5.44	1070	0		5.44	1340	0
5.44	320	-0.311526		5.44	413	-0.241546		5.44	603	-0.165563		5.44	812	-0.2457		5.44	1060	-0.934579		5.44	1330	-0.746269
5.45	320	0		5.45	412	-0.242131		5.45	602	-0.165837		5.45	811	-0.123153		5.45	1060	0		5.45	1330	0
5.45	319	-0.3125		5.45	411	-0.242718		5.45	601	-0.166113		5.45	810	-0.123305		5.45	1060	0		5.45	1330	0
5.46	318	-0.31348		5.46	411	0		5.46	600	-0.166389		5.46	808	-0.246914		5.46	1060	0		5.46	1330	0
5.47	318	0		5.47	410	-0.243309		5.47	599	-0.166667		5.47	807	-0.123762		5.47	1060	0		5.47	1320	-0.75188
5.47	317	-0.314465		5.47	409	-0.243902		5.47	598	-0.166945		5.47	805	-0.247831		5.47	1060	0		5.47	1320	0
5.48	317	0		5.48	408	-0.244499		5.48	597	-0.167224		5.48	804	-0.124224		5.48	1050	-0.943396		5.48	1320	0
5.48	316	-0.315457		5.48	408	0		5.48	596	-0.167504		5.48	802	-0.248756		5.48	1050	0		5.48	1320	0
5.49	316	0		5.49	407	-0.245098		5.49	595	-0.167785		5.49	801	-0.124688		5.49	1050	0		5.49	1310	-0.757576
5.5	315	-0.316456		5.5	406	-0.2457		5.5	594	-0.168067		5.5	799	-0.249688		5.5	1050	0		5.5	1310	0
5.5	314	-0.31746		5.5	405	-0.246305		5.5	592	-0.3367		5.5	798	-0.125156		5.5	1050	0		5.5	1310	0
5.51	314	0		5.51	404	-0.246914		5.51	591	-0.168919		5.51	796	-0.250627		5.51	1040	-0.952381		5.51	1310	0
5.51	313	-0.318471		5.51	403	-0.247525		5.51	590	-0.169205		5.51	794	-0.251256		5.51	1040	0		5.51	1300	-0.763359
5.52	312	-0.319489		5.52	402	-0.248139		5.52	588	-0.338983		5.52	792	-0.251889		5.52	1040	0		5.52	1300	0
5.53	311	-0.320513		5.53	401	-0.248756		5.53	587	-0.170068		5.53	790	-0.252525		5.53	1040	0		5.53	1300	0
5.53	310	-0.321543		5.53	400	-0.249377		5.53	585	-0.340716		5.53	788	-0.253165		5.53	1030	-0.961538		5.53	1290	-0.769231
5.54	310	0		5.54	399	-0.25		5.54	584	-0.17094		5.54	786	-0.253807		5.54	1030	0		5.54	1290	0
5.54	309	-0.322581		5.54	398	-0.250627		5.54	582	-0.342466		5.54	784	-0.254453		5.54	1030	0		5.54	1290	0
5.55	308	-0.323625		5.55	397	-0.251256		5.55	581	-0.171821		5.55	782	-0.255102		5.55	1020	-0.970874		5.55	1280	-0.775194
5.56	307	-0.324675		5.56	396	-0.251889		5.56	579	-0.344234		5.56	780	-0.255754		5.56	1020	0		5.56	1280	0
5.56	306	-0.325733		5.56	395	-0.252525		5.56	578	-0.172712		5.56	778	-0.25641		5.56	1020	0		5.56	1280	0
5.57	306	0		5.57	394	-0.253165		5.57	576	-0.346021		5.57	776	-0.257069		5.57	1020	0		5.57	1270	-0.78125
5.57	305	-0.326797		5.57	393	-0.253807		5.57	575	-0.173611		5.57	774	-0.257732		5.57	1010	-0.980392		5.57	1270	0
5.58	304	-0.327869		5.58	392	-0.254453		5.58	573	-0.347826		5.58	772	-0.258398		5.58	1010	0		5.58	1270	0
5.59	303	-0.328947		5.59	391	-0.255102		5.59	572	-0.17452		5.59	770	-0.259067		5.59	1010	0		5.59	1260	-0.787402
5.59	303	0		5.59	390	-0.255754		5.59	570	-0.34965		5.59	768	-0.25974		5.59	1010	0		5.59	1260	0
5.6	302	-0.330033		5.6	389	-0.25641		5.6	569	-0.175439		5.6	765	-0.390625		5.6	1000	-0.990099		5.6	1260	0
5.6	301	-0.331126		5.6	388	-0.257069		5.6	568	-0.175747		5.6	763	-0.261438		5.6	1000	0		5.6	1250	-0.793651
5.61	300	-0.332226		5.61	387	-0.257732		5.61	566	-0.352113		5.61	761	-0.262123		5.61	999	-0.1		5.61	1250	0
5.62	299	-0.333333		5.62	386	-0.258398		5.62	564	-0.353357		5.62	759	-0.262812		5.62	995	-0.4004		5.62	1250	0
5.62	298	-0.334448		5.62	384	-0.518135		5.62	562	-0.35461		5.62	756	-0.395257		5.62	992	-0.301508		5.62	1240	-0.8
5.63	297	-0.33557		5.63	383	-0.260417		5.63	560	-0.355872		5.63	753	-0.396825		5.63	988	-0.403226		5.63	1240	0
5.63	296	-0.3367		5.63	381	-0.522193		5.63	558	-0.357143		5.63	751	-0.265604		5.63	985	-0.303644		5.63	1230	-0.806452
5.64	295	-0.337838		5.64	380	-0.262467		5.64	556	-0.358423		5.64	748	-0.399467		5.64	981	-0.406091		5.64	1230	0
5.65	294	-0.338983		5.65	378	-0.526316		5.65	554	-0.359712		5.65	745	-0.40107		5.65	977	-0.407747		5.65	1220	-0.813008
5.65	293	-0.340136		5.65	377	-0.26455		5.65	552	-0.361011		5.65	742	-0.402685		5.65	974	-0.307062		5.65	1220	0
5.66	292	-0.341297		5.66	376	-0.265252		5.66	550	-0.362319		5.66	740	-0.269542		5.66	970	-0.410678		5.66	1210	-0.819672
5.66	291	-0.342466		5.66	374	-0.531915		5.66	548	-0.363636		5.66	737	-0.405405		5.66	967	-0.309278		5.66	1210	0
5.67	289	-0.687285		5.67	373	-0.26738		5.67	546	-0.364964		5.67	734	-0.407056		5.67	963	-0.41365		5.67	1210	0
5.68	288	-0.346021		5.68	371	-0.536193		5.68	544	-0.3663		5.68	731	-0.408719		5.68	960	-0.311526		5.68	1200	-0.826446
5.68	287	-0.347222		5.68	370	-0.269542		5.68	542	-0.367647		5.68	729	-0.273598		5.68	956	-0.416667		5.68	1200	0
5.69	286	-0.348432		5.69	369	-0.27027		5.69	540	-0.369004		5.69	726	-0.411523		5.69	952	-0.41841		5.69	1190	-0.833333
5.69	285	-0.34965		5.69	367	-0.542005		5.69	538	-0.37037		5.69	723	-0.413223		5.69	949	-0.315126		5.69	1190	0
5.7	284	-0.350877		5.7	366	-0.27248		5.7	536	-0.371747		5.7	720	-0.414938		5.7	945	-0.421496		5.7	1180	-0.840336
5.71	283	-0.352113		5.71	364	-0.546448		5.71	534	-0.373134		5.71	717	-0.416667		5.71	941	-0.42328		5.71	1180	0
5.71	281	-0.706714		5.71	362	-0.549451		5.71	531	-0.561798		5.71	713	-0.55788		5.71	936	-0.53135		5.71	1170	-0.847458
5.72	280	-0.355872		5.72	360	-0.552486		5.72	528	-0.564972		5.72	710	-0.420757		5.72	931	-0.534188		5.72	1170	0
5.72	278	-0.714286		5.72	358	-0.555556		5.72	525	-0.568182		5.72	706	-0.56338		5.72	926	-0.537057		5.72	1160	-0.854701
5.73	277	-0.359712		5.73	356	-0.558659		5.73	523	-0.380952		5.73	702	-0.566572		5.73	922	-0.431965		5.73	1150	-0.862069
5.74	275	-0.722022		5.74	355	-0.280899		5.74	520	-0.573614		5.74	698	-0.569801		5.74	917	-0.542299		5.74	1150	0
5.74	274	-0.363636		5.74	353	-0.56338		5.74	517	-0.576923		5.74	694	-0.573066		5.74	912	-0.545256		5.74	1140	-0.869565
5.75	272	-0.729927		5.75	351	-0.566572		5.75	514	-0.580271		5.75	691	-0.432277		5.75	907	-0.548246		5.75	1130	-0.877193
5.75	271	-0.367647		5.75	349	-0.569801		5.75	511	-0.583658		5.75	687	-0.578871		5.75	902	-0.551268		5.75	1130	0
5.76	269	-0.738007		5.76	347	-0.573066		5.76	509	-0.391389		5.76	683	-0.582242		5.76	897	-0.554324		5.76	1120	-0.884956
5.77	268	-0.371747		5.77	345	-0.576369		5.77	506	-0.589391		5.77	679	-0.585652		5.77	892	-0.557414		5.77	1120	0
5.77	266	-0.746269		5.77	343	-0.57971		5.77	503	-0.592885		5.77	675	-0.589102		5.77	887	-0.560538		5.77	1110	-0.892857
5.78	265	-0.37594		5.78	341	-0.58309		5.78	500	-0.596421		5.78	672	-0.444444		5.78	882	-0.563698		5.78	1100	-0.900901
5.78	263	-0.754717		5.78	338	-0.879765		5.78	497	-0.6		5.78	666	-0.892857		5.78	875	-0.793651		5.78	1100	0
5.79	261	-0.760456		5.79	336	-0.591716		5.79	493	-0.804829		5.79	661	-0.750751		5.79	869	-0.685714		5.79	1090	-0.909091
5.8	259	-0.766284		5.8	333	-0.892857		5.8	489	-0.811359		5.8	656	-0.75643		5.8	862	-0.805524		5.8	1080	-0.917431
5.8	257	-0.772201		5.8	330	-0.900901		5.8	485	-0.817996		5.8	651	-0.762195		5.8	855	-0.812065		5.8	1070	-0.925926
5.81	255	-0.77821		5.81	328	-0.606061		5.81	481	-0.824742		5.81	645	-0.921659		5.81	848	-0.818713		5.81	1060	-0.934579
5.81	253	-0.784314		5.81	325	-0.914634		5.81	478	-0.623701		5.81	640	-0.775194		5.81	842	-0.707547		5.81	1050	-0.943396
5.82	251	-0.790514		5.82	322	-0.923077		5.82	474	-0.83682		5.82	635	-0.78125		5.82	835	-0.831354		5.82	1040	-0.952381
5.83	249	-0.796813		5.83	320	-0.621118		5.83	470	-0.843882		5.83	630	-0.787402		5.83	828	-0.838323		5.83	1040	0
5.83	247	-0.803213		5.83	317	-0.9375		5.83	466	-0.851064		5.83	624	-0.952381		5.83	821	-0.845411		5.83	1030	-0.961538
5.84	244	-1.21457		5.84	314	-0.946372		5.84	462	-0.858369		5.84	619	-0.801282		5.84	815	-0.730816		5.84	1020	-0.970874
5.84	242	-0.819672		5.84	311	-0.955414		5.84	457	-1.08225		5.84	612	-1.13086		5.84	805	-1.22699		5.84	1010	-0.980392
5.85	239	-1.23967		5.85	307	-1.28617		5.85	451	-1.31291		5.85	604	-1.30719		5.85	795	-1.24224		5.85	995	-1.48515
5.86	236	-1.25523		5.86	303	-1.30293		5.86	446	-1.10865		5.86	597	-1.15894		5.86	786	-1.13208		5.86	983	-1.20603
5.86	233	-1.27119		5.86	299	-1.32013		5.86	440	-1.34529		5.86	589	-1.34003		5.86	776	-1.27226		5.86	971	-1.22075
5.87	230	-1.28755		5.87	295	-1.33779		5.87	435	-1.13636		5.87	582	-1.18846		5.87	766	-1.28866		5.87	958	-1.33883
5.87	227	-1.30435		5.87	291	-1.35593		5.87	430	-1.14943		5.87	574	-1.37457		5.87	757	-1.17493		5.87	946	-1.25261
5.88	224	-1.32159		5.88	288	-1.03093		5.88	424	-1.39535		5.88	567	-1.21951		5.88	747	-1.321		5.88	934	-1.2685
5.89	221	-1.33929		5.89	284	-1.38889		5.89	419	-1.17925		5.89	559	-1.41093		5.89	737	-1.33869		5.89	922	-1.2848
5.89	217	-1.80995		5.89	279	-1.76056		5.89	411	-1.90931		5.89	549	-1.78891		5.89	724	-1.76391		5.89	906	-1.73536
5.9	213	-1.84332		5.9	273	-2.15054		5.9	403	-1.94647		5.9	538	-2.00364		5.9	710	-1.9337		5.9	888	-1.98675
5.9	208	-2.34742		5.9	267	-2.1978		5.9	395	-1.98511		5.9	527	-2.04461		5.9	696	-1.97183		5.9	870	-2.02703
5.91	204	-1.92308		5.91	262	-1.87266		5.91	387	-2.02532		5.91	516	-2.08729		5.91	681	-2.15517		5.91	852	-2.06897
5.92	200	-1.96078		5.92	256	-2.29008		5.92	379	-2.06718		5.92	505	-2.13178		5.92	667	-2.0558		5.92	834	-2.11268
5.92	195	-2.5		5.92	250	-2.34375		5.92	371	-2.11082		5.92	494	-2.17822		5.92	652	-2.24888		5.92	816	-2.15827
5.93	191	-2.05128		5.93	245	-2		5.93	363	-2.15633		5.93	483	-2.22672		5.93	638	-2.14724		5.93	798	-2.20588
5.93	185	-3.14136		5.93	236	-3.67347		5.93	350	-3.58127		5.93	466	-3.51967		5.93	617	-3.29154		5.93	771	-3.38346
5.94	177	-4.32432		5.94	227	-3.81356		5.94	336	-4		5.94	447	-4.07725		5.94	592	-4.05186		5.94	740	-4.02075
5.95	170	-3.9548		5.95	217	-4.40529		5.95	322	-4.16667		5.95	428	-4.25056		5.95	567	-4.22297		5.95	709	-4.18919
5.95	162	-4.70588		5.95	207	-4.60829		5.95	308	-4.34783		5.95	409	-4.43925		5.95	543	-4.2328		5.95	679	-4.23131
5.96	155	-4.32099		5.96	197	-4.83092		5.96	294	-4.54545		5.96	390	-4.64548		5.96	518	-4.60405		5.96	648	-4.56554
5.96	147	-5.16129		5.96	188	-4.56853		5.96	280	-4.7619		5.96	371	-4.87179		5.96	493	-4.82625		5.96	617	-4.78395
5.97	135	-8.16327		5.97	172	-8.51064		5.97	258	-7.85714		5.97	340	-8.3558		5.97	453	-8.11359		5.97	566	-8.2658
5.98	119	-11.8519		5.98	151	-12.2093		5.98	228	-11.6279		5.98	300	-11.7647		5.98	400	-11.6998		5.98	501	-11.4841
5.98	102	-14.2857		5.98	130	-13.9073		5.98	198	-13.1579		5.98	260	-13.3333		5.98	347	-13.25		5.98	435	-13.1737
5.99	86.3	-15.3922		5.99	109	-16.1538		5.99	169	-14.6465		5.99	220	-15.3846		5.99	294	-15.2738		5.99	369	-15.1724
5.99	70.1	-18.7717		5.99	88.6	-18.7156		5.99	139	-17.7515		5.99	180	-18.1818		5.99	241	-18.0272		5.99	303	-17.8862
6	53.9	-23.1098		6	67.7	-23.5892		6	109	-21.5827		6	140	-22.2222		6	188	-21.9917		6	237	-21.7822

## Sheet: wind pressure-single hole
Aperture	30mm																		60mm																		90mm
wind speed	22m/s			25m/s			30m/s			35m/s			40m/s			45m/s			22m/s			25m/s			30m/s			35m/s			40m/s			45m/s			22m/s			25m/s			30m/s			35m/s			40m/s
	X axis	pressure	Rate of change	X axis	pressure	Rate of change	X axis	pressure	Rate of change	X axis	pressure	Rate of change	X axis	pressure	Rate of change	X axis	pressure	Rate of change	X axis	pressure	Rate of change	X axis	pressure	Rate of change	X axis	pressure	Rate of change	X axis	pressure	Rate of change	X axis	pressure	Rate of change	X axis	pressure	Rate of change	X axis	pressure	Rate of change	X axis	pressure	Rate of change	X axis	pressure	Rate of change	X axis	pressure	Rate of change	X axis
	0	107.638	0	0	132.01	0	0	189.649	0	0	268.517	0	0	326.792	0	0	412.858	0	0	91.6603	0	0	135.695	0	0	194.49	0	0	269.202	0	0	304.204	0	0	402.686	0	0	97.5968	0	0	124.35	0	0	202.034	0	0	246.071	0	0
	0.00600601	112.78	4.7772	0.00600601	138.858	5.18711	0.00600601	199.634	5.26477	0.00600601	281.724	4.91862	0.00600601	344.837	5.52196	0.00600601	435.179	5.40629	0.00600601	97.3134	6.16739	0.00600601	142.417	4.95399	0.00600601	204.524	5.1594	0.00600601	282.476	4.93083	0.00600601	322.961	6.16601	0.00600601	425.683	5.71082	0.00600601	103.167	5.70777	0.00600601	131.452	5.71162	0.00600601	211.645	4.75728	0.00600601	259.826	5.58969	0.00600601
	0.012012	117.923	4.55977	0.012012	145.706	4.93192	0.012012	209.62	5.00201	0.012012	294.932	4.6885	0.012012	362.885	5.23366	0.012012	457.502	5.12966	0.012012	102.967	5.80952	0.012012	149.14	4.72048	0.012012	214.559	4.90659	0.012012	295.751	4.69946	0.012012	341.72	5.8083	0.012012	448.681	5.40269	0.012012	108.738	5.39964	0.012012	138.555	5.40317	0.012012	221.257	4.54131	0.012012	273.581	5.29382	0.012012
	0.018018	123.065	4.36093	0.018018	152.555	4.70014	0.018018	219.605	4.76376	0.018018	308.141	4.4785	0.018018	380.933	4.9734	0.018018	479.825	4.87937	0.018018	108.619	5.48969	0.018018	155.862	4.50701	0.018018	224.593	4.67639	0.018018	309.023	4.48778	0.018018	360.475	5.48855	0.018018	471.676	5.12496	0.018018	114.309	5.12287	0.018018	145.657	5.12591	0.018018	230.868	4.34393	0.018018	287.335	5.02757	0.018018
	0.024024	128.208	4.17868	0.024024	159.403	4.48913	0.024024	229.591	4.54712	0.024024	321.35	4.28655	0.024024	398.98	4.73775	0.024024	502.148	4.65234	0.024024	114.273	5.20455	0.024024	162.584	4.31309	0.024024	234.628	4.46795	0.024024	322.297	4.29552	0.024024	379.233	5.20357	0.024024	494.673	4.87561	0.024024	119.879	4.87332	0.024024	152.76	4.87617	0.024024	240.479	4.16316	0.024024	301.09	4.78698	0.024024
	0.03003	133.351	4.0111	0.03003	166.251	4.29629	0.03003	239.577	4.34936	0.03003	334.558	4.11038	0.03003	417.028	4.52344	0.03003	524.471	4.44553	0.03003	119.926	4.947	0.03003	169.307	4.13469	0.03003	244.662	4.27677	0.03003	335.571	4.11852	0.03003	397.99	4.94611	0.03003	517.669	4.64888	0.03003	125.45	4.64684	0.03003	159.862	4.64939	0.03003	250.091	3.99675	0.03003	314.844	4.56828	0.03003
	0.036036	138.493	3.85605	0.036036	173.099	4.11871	0.036036	249.561	4.16755	0.036036	347.766	3.94765	0.036036	435.073	4.32707	0.036036	546.791	4.25575	0.036036	125.579	4.7138	0.036036	176.029	3.9705	0.036036	254.697	4.10137	0.036036	348.845	3.95562	0.036036	416.747	4.71297	0.036036	540.666	4.44235	0.036036	131.02	4.4405	0.036036	166.964	4.44284	0.036036	259.702	3.84315	0.036036	328.599	4.36869	0.036036
	0.042042	143.635	3.7131	0.042042	179.947	3.95616	0.042042	259.547	4.00115	0.042042	360.974	3.798	0.042042	453.12	4.14799	0.042042	569.114	4.08239	0.042042	131.232	4.5016	0.042042	182.751	3.81889	0.042042	264.731	3.93979	0.042042	362.119	3.8051	0.042042	435.505	4.50086	0.042042	563.663	4.2534	0.042042	136.591	4.25172	0.042042	174.067	4.25386	0.042042	269.313	3.70093	0.042042	342.353	4.18585	0.042042
	0.048048	148.777	3.58018	0.048048	186.795	3.80562	0.048048	269.532	3.84723	0.048048	374.182	3.65904	0.048048	471.167	3.9828	0.048048	591.436	3.92228	0.048048	136.885	4.30768	0.048048	189.474	3.6784	0.048048	274.766	3.79044	0.048048	375.393	3.66561	0.048048	454.262	4.30701	0.048048	586.659	4.07987	0.048048	142.162	4.0783	0.048048	181.169	4.08026	0.048048	278.925	3.56884	0.048048	356.108	4.01765	0.048048
	0.0540541	153.92	3.45642	0.0540541	193.643	3.66608	0.0540541	279.517	3.70469	0.0540541	387.39	3.52986	0.0540541	489.213	3.83025	0.0540541	613.758	3.77423	0.0540541	142.538	4.12979	0.0540541	196.196	3.54788	0.0540541	284.8	3.65202	0.0540541	388.667	3.53599	0.0540541	473.019	4.12916	0.0540541	609.656	3.91993	0.0540541	147.732	3.9185	0.0540541	188.272	3.92032	0.0540541	288.536	3.44586	0.0540541	369.863	3.86248	0.0540541
	0.0600601	159.062	3.34094	0.0600601	200.491	3.53645	0.0600601	289.503	3.57235	0.0600601	400.598	3.40953	0.0600601	507.26	3.68895	0.0600601	636.08	3.63697	0.0600601	148.191	3.96601	0.0600601	202.918	3.42634	0.0600601	294.835	3.52334	0.0600601	401.941	3.41524	0.0600601	491.776	3.96544	0.0600601	632.653	3.77208	0.0600601	153.303	3.77072	0.0600601	195.374	3.77241	0.0600601	298.147	3.33107	0.0600601	383.617	3.71883	0.0600601
	0.0660661	164.204	3.23293	0.0660661	207.339	3.41566	0.0660661	299.488	3.44913	0.0660661	413.806	3.2971	0.0660661	525.307	3.55771	0.0660661	658.402	3.50933	0.0660661	153.844	3.81472	0.0660661	209.641	3.31281	0.0660661	304.869	3.40344	0.0660661	415.215	3.30244	0.0660661	510.534	3.81418	0.0660661	655.649	3.63495	0.0660661	158.873	3.63374	0.0660661	202.476	3.6353	0.0660661	307.759	3.2237	0.0660661	397.372	3.5855	0.0660661
	0.0720721	169.347	3.1317	0.0720721	214.187	3.30283	0.0720721	309.473	3.33413	0.0720721	427.014	3.19188	0.0720721	543.354	3.43548	0.0720721	680.725	3.39037	0.0720721	159.497	3.67453	0.0720721	216.363	3.20661	0.0720721	314.904	3.29141	0.0720721	428.489	3.19687	0.0720721	529.291	3.67404	0.0720721	678.646	3.50747	0.0720721	164.444	3.5063	0.0720721	209.579	3.50777	0.0720721	317.37	3.12301	0.0720721	411.126	3.4614	0.0720721
	0.0780781	174.489	3.03659	0.0780781	221.035	3.19724	0.0780781	319.459	3.22655	0.0780781	440.223	3.09314	0.0780781	561.401	3.32137	0.0780781	703.047	3.27917	0.0780781	165.15	3.5443	0.0780781	223.085	3.10696	0.0780781	324.938	3.18652	0.0780781	441.763	3.09785	0.0780781	548.048	3.54384	0.0780781	701.643	3.38861	0.0780781	170.015	3.38754	0.0780781	216.681	3.3889	0.0780781	326.982	3.02844	0.0780781	424.881	3.34558	0.0780781
	0.0840841	179.632	2.9471	0.0840841	227.883	3.09818	0.0840841	329.444	3.12571	0.0840841	453.431	3.00033	0.0840841	579.448	3.2146	0.0840841	725.369	3.17506	0.0840841	170.803	3.42298	0.0840841	229.808	3.01335	0.0840841	334.972	3.08812	0.0840841	455.036	3.00475	0.0840841	566.805	3.42255	0.0840841	724.64	3.27754	0.0840841	175.585	3.27654	0.0840841	223.784	3.2778	0.0840841	336.593	2.93942	0.0840841	438.636	3.23728	0.0840841
	0.0900901	184.774	2.86273	0.0900901	234.731	3.00508	0.0900901	339.429	3.03096	0.0900901	466.639	2.91293	0.0900901	597.494	3.11449	0.0900901	747.691	3.07735	0.0900901	176.456	3.3097	0.0900901	236.53	2.92519	0.0900901	345.007	2.99561	0.0900901	468.31	2.9171	0.0900901	585.562	3.30927	0.0900901	747.636	3.17354	0.0900901	181.156	3.17259	0.0900901	230.886	3.17379	0.0900901	346.204	2.85549	0.0900901	452.39	3.13577	0.0900901
	0.0960961	189.916	2.78307	0.0960961	241.579	2.9174	0.0960961	349.415	2.9418	0.0960961	479.847	2.83048	0.0960961	615.541	3.02041	0.0960961	770.013	2.98549	0.0960961	182.109	3.20366	0.0960961	243.252	2.84206	0.0960961	355.041	2.9085	0.0960961	481.584	2.83442	0.0960961	604.32	3.20328	0.0960961	770.633	3.07592	0.0960961	186.726	3.07503	0.0960961	237.988	3.07616	0.0960961	355.816	2.7762	0.0960961	466.145	3.04043	0.0960961
	0.102102	195.059	2.70771	0.102102	248.428	2.83471	0.102102	359.4	2.85774	0.102102	493.055	2.75258	0.102102	633.588	2.93187	0.102102	792.335	2.89895	0.102102	187.762	3.10421	0.102102	249.975	2.76352	0.102102	365.076	2.82629	0.102102	494.858	2.75629	0.102102	623.077	3.10387	0.102102	793.63	2.98412	0.102102	192.297	2.98329	0.102102	245.091	2.98435	0.102102	365.427	2.70123	0.102102	479.899	2.95071	0.102102
	0.108108	200.201	2.63632	0.108108	255.276	2.75656	0.108108	369.385	2.77833	0.108108	506.263	2.67883	0.108108	651.635	2.84834	0.108108	814.657	2.81724	0.108108	193.415	3.01075	0.108108	256.697	2.6892	0.108108	375.11	2.74861	0.108108	508.132	2.68236	0.108108	641.834	3.01044	0.108108	816.626	2.89766	0.108108	197.867	2.89688	0.108108	252.193	2.89786	0.108108	375.038	2.63016	0.108108	493.654	2.86614	0.108108
	0.114114	205.343	2.5686	0.114114	262.124	2.68262	0.114114	379.371	2.70323	0.114114	519.471	2.60895	0.114114	669.682	2.76947	0.114114	836.98	2.74006	0.114114	199.068	2.92275	0.114114	263.419	2.61879	0.114114	385.145	2.67507	0.114114	521.406	2.61229	0.114114	660.591	2.92243	0.114114	839.623	2.81605	0.114114	203.438	2.8153	0.114114	259.296	2.81625	0.114114	384.65	2.56277	0.114114	507.409	2.78628	0.114114
	0.12012	210.486	2.50428	0.12012	268.972	2.61253	0.12012	389.356	2.63207	0.12012	532.68	2.54261	0.12012	687.728	2.69484	0.12012	859.302	2.66699	0.12012	204.721	2.83975	0.12012	270.142	2.55193	0.12012	395.179	2.60538	0.12012	534.68	2.54578	0.12012	679.348	2.83945	0.12012	862.62	2.73893	0.12012	209.009	2.73823	0.12012	266.398	2.73912	0.12012	394.261	2.49873	0.12012	521.163	2.71075	0.12012
	0.126126	215.628	2.4431	0.126126	275.82	2.54602	0.126126	399.341	2.56458	0.126126	545.888	2.47958	0.126126	705.775	2.62413	0.126126	881.624	2.59772	0.126126	210.374	2.76134	0.126126	276.864	2.48845	0.126126	405.214	2.53922	0.126126	547.954	2.48259	0.126126	698.106	2.76107	0.126126	885.616	2.66591	0.126126	214.579	2.66524	0.126126	273.501	2.66609	0.126126	403.872	2.43782	0.126126	534.918	2.63922	0.126126
	0.132132	220.771	2.38482	0.132132	282.668	2.4828	0.132132	409.327	2.50044	0.132132	559.096	2.41957	0.132132	723.822	2.55701	0.132132	903.946	2.53192	0.132132	216.027	2.68714	0.132132	283.586	2.42803	0.132132	415.248	2.47634	0.132132	561.227	2.42244	0.132132	716.863	2.68686	0.132132	908.613	2.59668	0.132132	220.15	2.59605	0.132132	280.603	2.59686	0.132132	413.484	2.37979	0.132132	548.672	2.57136	0.132132
	0.138138	225.913	2.32929	0.138138	289.516	2.42266	0.138138	419.312	2.43946	0.138138	572.304	2.36241	0.138138	741.869	2.49328	0.138138	926.268	2.46942	0.138138	221.68	2.61682	0.138138	290.309	2.37047	0.138138	425.283	2.4165	0.138138	574.501	2.36517	0.138138	735.62	2.61658	0.138138	931.61	2.53097	0.138138	225.72	2.53037	0.138138	287.705	2.53113	0.138138	423.095	2.32449	0.138138	562.427	2.50687	0.138138
	0.144144	231.055	2.27626	0.144144	296.364	2.36536	0.144144	429.297	2.38137	0.144144	585.512	2.30789	0.144144	759.916	2.43261	0.144144	948.591	2.40991	0.144144	227.333	2.55009	0.144144	297.031	2.31559	0.144144	435.317	2.35949	0.144144	587.775	2.3105	0.144144	754.377	2.54986	0.144144	954.606	2.4685	0.144144	231.291	2.46792	0.144144	294.808	2.46863	0.144144	432.706	2.27167	0.144144	576.182	2.4456	0.144144
	0.15015	236.198	2.22561	0.15015	303.212	2.31069	0.15015	439.283	2.32598	0.15015	598.72	2.25583	0.15015	777.962	2.37484	0.15015	970.913	2.35319	0.15015	232.987	2.48668	0.15015	303.753	2.26317	0.15015	445.352	2.3051	0.15015	601.049	2.25832	0.15015	773.134	2.48643	0.15015	977.603	2.40902	0.15015	236.862	2.40847	0.15015	301.91	2.40917	0.15015	442.318	2.22122	0.15015	589.936	2.38718	0.15015
	0.156156	241.34	2.17713	0.156156	310.06	2.25851	0.156156	449.268	2.27309	0.156156	611.928	2.20607	0.156156	796.009	2.31975	0.156156	993.235	2.29908	0.156156	238.64	2.42634	0.156156	310.476	2.21309	0.156156	455.386	2.25317	0.156156	614.323	2.20845	0.156156	791.892	2.42613	0.156156	1000.6	2.35234	0.156156	242.432	2.35183	0.156156	309.013	2.35249	0.156156	451.929	2.17295	0.156156	603.691	2.33155	0.156156
	0.162162	246.482	2.13077	0.162162	316.908	2.20863	0.162162	459.253	2.22258	0.162162	625.137	2.15846	0.162162	814.056	2.26717	0.162162	1015.56	2.24743	0.162162	244.293	2.36886	0.162162	317.198	2.16518	0.162162	465.421	2.20351	0.162162	627.597	2.16073	0.162162	810.649	2.36867	0.162162	1023.6	2.29829	0.162162	248.003	2.2978	0.162162	316.115	2.29841	0.162162	461.541	2.12675	0.162162	617.445	2.27842	0.162162
	0.168168	251.625	2.08631	0.168168	323.756	2.16089	0.168168	469.239	2.17424	0.168168	638.345	2.11283	0.168168	832.103	2.21689	0.168168	1037.88	2.19801	0.168168	249.673	2.20253	0.168168	323.599	2.01788	0.168168	474.97	2.05164	0.168168	640.229	2.01284	0.168168	828.491	2.201	0.168168	1045.48	2.13791	0.168168	252.122	1.6608	0.168168	321.39	1.66868	0.168168	468.685	1.54785	0.168168	627.661	1.65453	0.168168
	0.174174	255.537	1.55464	0.174174	328.96	1.60735	0.174174	476.84	1.62	0.174174	648.401	1.57535	0.174174	845.816	1.64802	0.174174	1054.85	1.63515	0.174174	250.818	0.458393	0.174174	324.997	0.432105	0.174174	476.965	0.420174	0.174174	642.888	0.415272	0.174174	832.109	0.436666	0.174174	1050.06	0.437862	0.174174	253.209	0.431464	0.174174	322.849	0.454122	0.174174	470.677	0.425125	0.174174	630.489	0.450494	0.174174
	0.18018	256.565	0.402273	0.18018	330.311	0.410497	0.18018	478.856	0.422621	0.18018	651.07	0.411648	0.18018	849.373	0.420498	0.18018	1059.28	0.419877	0.18018	251.962	0.456338	0.18018	326.395	0.430302	0.18018	478.961	0.418441	0.18018	645.547	0.413602	0.18018	835.727	0.434811	0.18018	1054.64	0.435976	0.18018	254.297	0.429587	0.18018	324.309	0.452088	0.18018	472.67	0.423325	0.18018	633.316	0.448473	0.18018
	0.186186	257.593	0.400697	0.186186	331.661	0.408902	0.186186	480.871	0.420881	0.186186	653.739	0.409998	0.186186	852.93	0.418816	0.186186	1063.71	0.41818	0.186186	253.107	0.454192	0.186186	327.794	0.428374	0.186186	480.957	0.416634	0.186186	648.206	0.411813	0.186186	839.345	0.432841	0.186186	1059.21	0.434014	0.186186	255.385	0.427767	0.186186	325.768	0.450007	0.186186	474.662	0.421534	0.186186	636.144	0.446452	0.186186
	0.192192	258.621	0.399098	0.192192	333.012	0.407237	0.192192	482.886	0.419123	0.192192	656.409	0.408305	0.192192	856.487	0.41707	0.192192	1068.14	0.416427	0.192192	254.251	0.452181	0.192192	329.192	0.426593	0.192192	482.952	0.414956	0.192192	650.864	0.410181	0.192192	842.963	0.431048	0.192192	1063.79	0.432196	0.192192	256.473	0.425933	0.192192	327.228	0.448019	0.192192	476.655	0.419777	0.192192	638.971	0.444487	0.192192
	0.198198	259.649	0.397523	0.198198	334.363	0.405585	0.198198	484.902	0.417374	0.198198	659.078	0.406673	0.198198	860.045	0.415344	0.198198	1072.57	0.41471	0.198198	255.396	0.450157	0.198198	330.59	0.424781	0.198198	484.948	0.413229	0.198198	653.523	0.408496	0.198198	846.58	0.429177	0.198198	1068.37	0.430314	0.198198	257.561	0.424126	0.198198	328.687	0.446002	0.198198	478.647	0.418022	0.198198	641.799	0.44251	0.198198
	0.204204	260.677	0.395913	0.204204	335.713	0.403883	0.204204	486.917	0.415608	0.204204	661.747	0.404988	0.204204	863.602	0.41357	0.204204	1077	0.412953	0.204204	256.54	0.448123	0.204204	331.989	0.422984	0.204204	486.944	0.411534	0.204204	656.182	0.406824	0.204204	850.198	0.427357	0.204204	1072.95	0.42847	0.204204	258.648	0.422347	0.204204	330.147	0.444049	0.204204	480.64	0.416276	0.204204	644.627	0.44057	0.204204
	0.21021	261.705	0.394364	0.21021	337.064	0.402304	0.21021	488.932	0.4139	0.21021	664.417	0.403373	0.21021	867.159	0.411895	0.21021	1081.43	0.411278	0.21021	257.685	0.446129	0.21021	333.387	0.421212	0.21021	488.94	0.409854	0.21021	658.841	0.405204	0.21021	853.816	0.425524	0.21021	1077.52	0.426641	0.21021	259.736	0.420559	0.21021	331.606	0.442095	0.21021	482.632	0.41455	0.21021	647.454	0.438647	0.21021
	0.216216	262.733	0.392827	0.216216	338.414	0.400701	0.216216	490.948	0.4122	0.216216	667.086	0.401753	0.216216	870.716	0.410212	0.216216	1085.86	0.409603	0.216216	258.829	0.444148	0.216216	334.785	0.419436	0.216216	490.935	0.408168	0.216216	661.499	0.40355	0.216216	857.434	0.423728	0.216216	1082.1	0.424841	0.216216	260.824	0.418809	0.216216	333.066	0.440122	0.216216	484.625	0.412839	0.216216	650.282	0.436722	0.216216
	0.222222	263.761	0.391278	0.222222	339.765	0.399093	0.222222	492.963	0.410496	0.222222	669.755	0.400145	0.222222	874.273	0.408515	0.222222	1090.29	0.40791	0.222222	259.974	0.442195	0.222222	336.184	0.417684	0.222222	492.931	0.406515	0.222222	664.158	0.401919	0.222222	861.052	0.421919	0.222222	1086.68	0.423043	0.222222	261.912	0.417074	0.222222	334.525	0.438193	0.222222	486.617	0.411142	0.222222	653.109	0.434814	0.222222
	0.228228	264.789	0.389753	0.228228	341.115	0.397506	0.228228	494.978	0.408818	0.228228	672.425	0.39855	0.228228	877.83	0.406853	0.228228	1094.71	0.406265	0.228228	261.118	0.440237	0.228228	337.582	0.415947	0.228228	494.927	0.404863	0.228228	666.817	0.400328	0.228228	864.669	0.420168	0.228228	1091.26	0.421261	0.228228	262.999	0.415307	0.228228	335.985	0.436291	0.228228	488.609	0.409452	0.228228	655.937	0.432931	0.228228
	0.234234	265.817	0.388251	0.234234	342.466	0.395914	0.234234	496.994	0.407165	0.234234	675.094	0.396959	0.234234	881.387	0.405211	0.234234	1099.14	0.40462	0.234234	262.263	0.438307	0.234234	338.98	0.414215	0.234234	496.922	0.403231	0.234234	669.476	0.398723	0.234234	868.287	0.418409	0.234234	1095.83	0.419483	0.234234	264.087	0.413624	0.234234	337.444	0.434395	0.234234	490.602	0.407795	0.234234	658.764	0.431074	0.234234
	0.24024	266.845	0.386738	0.24024	343.816	0.394371	0.24024	499.009	0.405502	0.24024	677.763	0.395399	0.24024	884.944	0.40359	0.24024	1103.57	0.40299	0.24024	263.407	0.436395	0.24024	340.379	0.412524	0.24024	498.918	0.401624	0.24024	672.134	0.397139	0.24024	871.905	0.416659	0.24024	1100.41	0.417742	0.24024	265.175	0.411897	0.24024	338.904	0.432517	0.24024	492.595	0.406132	0.24024	661.592	0.429224	0.24024
	0.246246	267.873	0.385271	0.246246	345.167	0.392813	0.246246	501.025	0.403877	0.246246	680.432	0.393841	0.246246	888.501	0.401968	0.246246	1108	0.401395	0.246246	264.552	0.434498	0.246246	341.777	0.410811	0.246246	500.914	0.399999	0.246246	674.793	0.39556	0.246246	875.523	0.414937	0.246246	1104.99	0.416003	0.246246	266.263	0.410208	0.246246	340.363	0.430645	0.246246	494.587	0.404477	0.246246	664.419	0.427371	0.246246
	0.252252	268.901	0.38377	0.252252	346.518	0.391294	0.252252	503.04	0.402246	0.252252	683.102	0.392287	0.252252	892.059	0.400345	0.252252	1112.43	0.399757	0.252252	265.696	0.432619	0.252252	343.175	0.40914	0.252252	502.91	0.398423	0.252252	677.452	0.394019	0.252252	879.141	0.413209	0.252252	1109.57	0.41427	0.252252	267.351	0.408543	0.252252	341.823	0.428807	0.252252	496.579	0.40286	0.252252	667.247	0.425571	0.252252
	0.258258	269.929	0.382303	0.258258	347.868	0.389751	0.258258	505.055	0.400646	0.258258	685.771	0.390772	0.258258	895.616	0.398755	0.258258	1116.86	0.398188	0.258258	266.841	0.430767	0.258258	344.574	0.407473	0.258258	504.905	0.396836	0.258258	680.111	0.392464	0.258258	882.758	0.411515	0.258258	1114.15	0.412571	0.258258	268.438	0.40687	0.258258	343.282	0.426968	0.258258	498.572	0.401262	0.258258	670.075	0.423768	0.258258
	0.264264	270.957	0.380846	0.264264	349.219	0.388238	0.264264	507.071	0.39903	0.264264	688.44	0.389225	0.264264	899.173	0.397158	0.264264	1121.29	0.396586	0.264264	267.985	0.428908	0.264264	345.972	0.405828	0.264264	506.901	0.395268	0.264264	682.769	0.39092	0.264264	886.376	0.409843	0.264264	1118.72	0.410876	0.264264	269.526	0.405232	0.264264	344.742	0.425152	0.264264	500.565	0.39964	0.264264	672.902	0.42197	0.264264
	0.27027	271.985	0.379401	0.27027	350.569	0.386728	0.27027	509.086	0.397456	0.27027	691.11	0.387733	0.27027	902.73	0.395614	0.27027	1125.72	0.39503	0.27027	269.13	0.427064	0.27027	347.371	0.40417	0.27027	508.897	0.393705	0.27027	685.428	0.389407	0.27027	889.994	0.408156	0.27027	1123.3	0.409184	0.27027	270.614	0.403585	0.27027	346.201	0.42337	0.27027	502.557	0.398049	0.27027	675.73	0.420206	0.27027
	0.276276	273.013	0.377979	0.276276	351.92	0.385255	0.276276	511.101	0.39587	0.276276	693.779	0.386236	0.276276	906.287	0.394035	0.276276	1130.15	0.393476	0.276276	270.274	0.425271	0.276276	348.769	0.402552	0.276276	510.892	0.392168	0.276276	688.087	0.387905	0.276276	893.612	0.406517	0.276276	1127.88	0.407527	0.276276	271.702	0.401963	0.276276	347.661	0.421568	0.276276	504.55	0.396471	0.276276	678.557	0.418448	0.276276
	0.282282	274.041	0.376533	0.282282	353.27	0.383777	0.282282	513.117	0.394315	0.282282	696.448	0.384741	0.282282	909.844	0.392501	0.282282	1134.58	0.391945	0.282282	271.419	0.423459	0.282282	350.167	0.400938	0.282282	512.888	0.39063	0.282282	690.746	0.386389	0.282282	897.23	0.404844	0.282282	1132.46	0.405863	0.282282	272.79	0.400365	0.282282	349.12	0.419807	0.282282	506.542	0.394899	0.282282	681.385	0.416695	0.282282
	0.288288	275.069	0.375143	0.288288	354.621	0.382309	0.288288	515.132	0.392772	0.288288	699.117	0.383275	0.288288	913.401	0.390954	0.288288	1139.01	0.390393	0.288288	272.563	0.421673	0.288288	351.566	0.399345	0.288288	514.884	0.389115	0.288288	693.404	0.38491	0.288288	900.848	0.403212	0.288288	1137.03	0.404233	0.288288	273.877	0.398757	0.288288	350.58	0.418043	0.288288	508.534	0.393358	0.288288	684.212	0.414966	0.288288
	0.294294	276.097	0.373741	0.294294	355.972	0.380836	0.294294	517.147	0.391224	0.294294	701.787	0.381803	0.294294	916.958	0.389444	0.294294	1143.44	0.388885	0.294294	273.708	0.419903	0.294294	352.964	0.397748	0.294294	516.88	0.387607	0.294294	696.063	0.383443	0.294294	904.465	0.401599	0.294294	1141.61	0.402595	0.294294	274.965	0.397185	0.294294	352.039	0.41632	0.294294	510.527	0.391805	0.294294	687.04	0.413269	0.294294
	0.3003	277.125	0.372338	0.3003	357.322	0.379408	0.3003	519.163	0.389711	0.3003	704.456	0.380359	0.3003	920.516	0.38792	0.3003	1147.87	0.38739	0.3003	274.852	0.418147	0.3003	354.362	0.396164	0.3003	518.875	0.386099	0.3003	698.722	0.381979	0.3003	908.083	0.4	0.3003	1146.19	0.40098	0.3003	276.053	0.395603	0.3003	353.499	0.414576	0.3003	512.519	0.390276	0.3003	689.867	0.411559	0.3003
	0.306306	278.153	0.370957	0.306306	358.673	0.377966	0.306306	521.178	0.388175	0.306306	707.125	0.378909	0.306306	924.073	0.386415	0.306306	1152.3	0.385873	0.306306	275.997	0.416406	0.306306	355.761	0.394618	0.306306	520.871	0.384614	0.306306	701.381	0.380508	0.306306	911.701	0.398406	0.306306	1150.77	0.399389	0.306306	277.141	0.394044	0.306306	354.958	0.412865	0.306306	514.512	0.388764	0.306306	692.695	0.409863	0.306306
	0.312312	279.181	0.369586	0.312312	360.023	0.376551	0.312312	523.193	0.386697	0.312312	709.795	0.377496	0.312312	927.63	0.384954	0.312312	1156.73	0.384412	0.312312	277.141	0.414679	0.312312	357.159	0.39305	0.312312	522.867	0.383152	0.312312	704.039	0.379065	0.312312	915.319	0.396812	0.312312	1155.34	0.397801	0.312312	278.228	0.392508	0.312312	356.418	0.411185	0.312312	516.504	0.387259	0.312312	695.523	0.408199	0.312312
	0.318318	280.209	0.368236	0.318318	361.374	0.375139	0.318318	525.209	0.385219	0.318318	712.464	0.376077	0.318318	931.187	0.383451	0.318318	1161.16	0.382918	0.318318	278.286	0.412967	0.318318	358.557	0.391511	0.318318	524.862	0.38169	0.318318	706.698	0.377651	0.318318	918.937	0.395257	0.318318	1159.92	0.396225	0.318318	279.316	0.390973	0.318318	357.877	0.409483	0.318318	518.497	0.385777	0.318318	698.35	0.406531	0.318318
	0.324324	281.237	0.366885	0.324324	362.724	0.373737	0.324324	527.224	0.383718	0.324324	715.133	0.374651	0.324324	934.744	0.381999	0.324324	1165.59	0.381478	0.324324	279.43	0.411279	0.324324	359.956	0.390001	0.324324	526.858	0.380238	0.324324	709.357	0.376213	0.324324	922.555	0.393694	0.324324	1164.5	0.394661	0.324324	280.404	0.38944	0.324324	359.337	0.407814	0.324324	520.489	0.384271	0.324324	701.178	0.404894	0.324324
	0.33033	282.265	0.365533	0.33033	364.075	0.372337	0.33033	529.24	0.382263	0.33033	717.802	0.373252	0.33033	938.301	0.380546	0.33033	1170.02	0.380019	0.33033	280.575	0.409594	0.33033	361.354	0.388486	0.33033	528.854	0.378798	0.33033	712.016	0.37482	0.33033	926.172	0.392163	0.33033	1169.08	0.393099	0.33033	281.492	0.38794	0.33033	360.796	0.406174	0.33033	522.482	0.382811	0.33033	704.005	0.403252	0.33033
	0.336336	283.293	0.364202	0.336336	365.426	0.370955	0.336336	531.255	0.380795	0.336336	720.472	0.371873	0.336336	941.858	0.379103	0.336336	1174.45	0.37858	0.336336	281.696	0.399614	0.336336	362.73	0.380741	0.336336	530.816	0.371102	0.336336	714.636	0.368046	0.336336	929.725	0.383606	0.336336	1173.57	0.384167	0.336336	282.485	0.352887	0.336336	362.103	0.362222	0.336336	524.341	0.355862	0.336336	706.555	0.362168	0.336336
	0.342342	284.321	0.36288	0.342342	366.776	0.369584	0.342342	533.27	0.379362	0.342342	723.141	0.370486	0.342342	945.415	0.377671	0.342342	1178.87	0.377163	0.342342	282.648	0.338071	0.342342	363.942	0.334261	0.342342	532.537	0.324231	0.342342	716.979	0.327861	0.342342	932.806	0.331322	0.342342	1177.43	0.329087	0.342342	283.427	0.333453	0.342342	363.327	0.338034	0.342342	526.128	0.340783	0.342342	708.953	0.339464	0.342342
	0.348348	285.276	0.335614	0.348348	368.018	0.338669	0.348348	535.115	0.345973	0.348348	725.594	0.339207	0.348348	948.627	0.339723	0.348348	1182.91	0.342475	0.348348	283.601	0.336931	0.348348	365.155	0.333172	0.348348	534.259	0.323206	0.348348	719.323	0.326816	0.348348	935.886	0.330241	0.348348	1181.29	0.328007	0.348348	284.369	0.332356	0.348348	364.551	0.336869	0.348348	527.915	0.339614	0.348348	711.352	0.338307	0.348348
	0.354354	286.18	0.317119	0.354354	369.187	0.317707	0.354354	536.846	0.323428	0.354354	727.902	0.318023	0.354354	951.607	0.31411	0.354354	1186.69	0.319058	0.354354	284.553	0.335768	0.354354	366.367	0.332024	0.354354	535.98	0.32213	0.354354	721.665	0.325692	0.354354	938.967	0.329134	0.354354	1185.16	0.326914	0.354354	285.311	0.331255	0.354354	365.775	0.335747	0.354354	529.702	0.338464	0.354354	713.75	0.337175	0.354354
	0.36036	287.085	0.316149	0.36036	370.357	0.316742	0.36036	538.577	0.322397	0.36036	730.209	0.317049	0.36036	954.587	0.313152	0.36036	1190.46	0.318053	0.36036	285.505	0.334676	0.36036	367.58	0.33095	0.36036	537.701	0.321119	0.36036	724.008	0.324685	0.36036	942.047	0.328067	0.36036	1189.02	0.32587	0.36036	286.253	0.330161	0.36036	366.999	0.334632	0.36036	531.488	0.337323	0.36036	716.149	0.336033	0.36036
	0.366366	287.99	0.315141	0.366366	371.526	0.315742	0.366366	540.307	0.321349	0.366366	732.517	0.316055	0.366366	957.567	0.312181	0.366366	1194.24	0.317066	0.366366	286.458	0.333549	0.366366	368.792	0.329859	0.366366	539.422	0.320079	0.366366	726.352	0.323626	0.366366	945.128	0.327001	0.366366	1192.88	0.324811	0.366366	287.195	0.329064	0.366366	368.223	0.333482	0.366366	533.275	0.3362	0.366366	718.547	0.334908	0.366366
	0.372372	288.894	0.314151	0.372372	372.696	0.31474	0.372372	542.038	0.320331	0.372372	734.825	0.315042	0.372372	960.547	0.311216	0.372372	1198.01	0.316063	0.372372	287.41	0.332451	0.372372	370.005	0.328766	0.372372	541.143	0.319069	0.372372	728.695	0.322574	0.372372	948.208	0.325935	0.372372	1196.74	0.323749	0.372372	288.137	0.327995	0.372372	369.447	0.332415	0.372372	535.062	0.335051	0.372372	720.946	0.333807	0.372372
	0.378378	289.799	0.313125	0.378378	373.865	0.313712	0.378378	543.769	0.319263	0.378378	737.132	0.314011	0.378378	963.527	0.310206	0.378378	1201.78	0.315017	0.378378	288.362	0.331328	0.378378	371.217	0.327713	0.378378	542.864	0.318055	0.378378	731.038	0.321553	0.378378	951.288	0.32487	0.378378	1200.6	0.322726	0.378378	289.079	0.326923	0.378378	370.671	0.331297	0.378378	536.849	0.333955	0.378378	723.344	0.332696	0.378378
	0.384384	290.704	0.31218	0.384384	375.034	0.312763	0.384384	545.499	0.31827	0.384384	739.44	0.313053	0.384384	966.507	0.309272	0.384384	1205.56	0.314047	0.384384	289.315	0.330255	0.384384	372.43	0.32661	0.384384	544.585	0.317035	0.384384	733.381	0.320497	0.384384	954.369	0.323818	0.384384	1204.47	0.321677	0.384384	290.021	0.325868	0.384384	371.895	0.330212	0.384384	538.636	0.332843	0.384384	725.743	0.331585	0.384384
	0.39039	291.608	0.311219	0.39039	376.203	0.311796	0.39039	547.23	0.317271	0.39039	741.748	0.312093	0.39039	969.486	0.308312	0.39039	1209.33	0.313084	0.39039	290.267	0.329168	0.39039	373.642	0.325563	0.39039	546.306	0.316055	0.39039	735.724	0.31949	0.39039	957.449	0.322767	0.39039	1208.33	0.320634	0.39039	290.963	0.324789	0.39039	373.119	0.329109	0.39039	540.423	0.331728	0.39039	728.141	0.33048	0.39039
	0.396396	292.513	0.310232	0.396396	377.373	0.310819	0.396396	548.961	0.316257	0.396396	744.056	0.31113	0.396396	972.466	0.307371	0.396396	1213.11	0.312118	0.396396	291.219	0.328078	0.396396	374.855	0.324499	0.396396	548.028	0.315049	0.396396	738.067	0.318464	0.396396	960.53	0.321734	0.396396	1212.19	0.319621	0.396396	291.905	0.323748	0.396396	374.343	0.328029	0.396396	542.209	0.330631	0.396396	730.54	0.329392	0.396396
	0.402402	293.418	0.309293	0.402402	378.542	0.309856	0.402402	550.691	0.315271	0.402402	746.363	0.31014	0.402402	975.446	0.306429	0.402402	1216.88	0.311126	0.402402	292.171	0.326994	0.402402	376.067	0.323449	0.402402	549.749	0.314048	0.402402	740.41	0.317445	0.402402	963.61	0.320709	0.402402	1216.05	0.318602	0.402402	292.847	0.322703	0.402402	375.567	0.326973	0.402402	543.996	0.329553	0.402402	732.938	0.32831	0.402402
	0.408408	294.323	0.30833	0.408408	379.711	0.308891	0.408408	552.422	0.314269	0.408408	748.671	0.309182	0.408408	978.426	0.30548	0.408408	1220.66	0.310161	0.408408	293.124	0.32595	0.408408	377.28	0.322406	0.408408	551.47	0.313065	0.408408	742.753	0.316457	0.408408	966.691	0.319677	0.408408	1219.91	0.317579	0.408408	293.789	0.321655	0.408408	376.791	0.325891	0.408408	545.783	0.328459	0.408408	735.337	0.327244	0.408408
	0.414414	295.227	0.307381	0.414414	380.881	0.307939	0.414414	554.153	0.313295	0.414414	750.979	0.308245	0.414414	981.406	0.304556	0.414414	1224.43	0.309203	0.414414	294.076	0.32488	0.414414	378.492	0.321378	0.414414	553.191	0.312099	0.414414	745.096	0.31545	0.414414	969.771	0.318652	0.414414	1223.78	0.316595	0.414414	294.731	0.320634	0.414414	378.015	0.32484	0.414414	547.57	0.327384	0.414414	737.735	0.326177	0.414414
	0.42042	296.132	0.30645	0.42042	382.05	0.307002	0.42042	555.883	0.312306	0.42042	753.286	0.307281	0.42042	984.386	0.303638	0.42042	1228.2	0.308249	0.42042	295.028	0.323838	0.42042	379.705	0.320349	0.42042	554.912	0.311128	0.42042	747.439	0.314467	0.42042	972.852	0.317647	0.42042	1227.64	0.315586	0.42042	295.673	0.319599	0.42042	379.239	0.32378	0.42042	549.357	0.326315	0.42042	740.133	0.325108	0.42042
	0.426426	297.037	0.305493	0.426426	383.219	0.306063	0.426426	557.614	0.311345	0.426426	755.594	0.306348	0.426426	987.366	0.302713	0.426426	1231.98	0.307302	0.426426	295.981	0.322773	0.426426	380.917	0.319318	0.426426	556.633	0.310163	0.426426	749.782	0.313481	0.426426	975.932	0.316647	0.426426	1231.5	0.314593	0.426426	296.615	0.318601	0.426426	380.463	0.322743	0.426426	551.143	0.325254	0.426426	742.532	0.324071	0.426426
	0.432432	297.941	0.304563	0.432432	384.389	0.305128	0.432432	559.345	0.310367	0.432432	757.901	0.305413	0.432432	990.346	0.301805	0.432432	1235.75	0.30636	0.432432	296.933	0.321754	0.432432	382.129	0.318301	0.432432	558.354	0.309193	0.432432	752.125	0.312493	0.432432	979.013	0.315648	0.432432	1235.36	0.313586	0.432432	297.557	0.317569	0.432432	381.687	0.321705	0.432432	552.93	0.32421	0.432432	744.93	0.323008	0.432432
	0.438438	298.846	0.303648	0.438438	385.558	0.304192	0.438438	561.076	0.309418	0.438438	760.209	0.304483	0.438438	993.325	0.300891	0.438438	1239.53	0.305415	0.438438	297.885	0.320712	0.438438	383.342	0.317307	0.438438	560.075	0.308251	0.438438	754.468	0.31152	0.438438	982.093	0.314648	0.438438	1239.22	0.312626	0.438438	298.499	0.316573	0.438438	382.911	0.320674	0.438438	554.717	0.323152	0.438438	747.329	0.321968	0.438438
	0.444444	299.751	0.302729	0.444444	386.727	0.303286	0.444444	562.806	0.308452	0.444444	762.517	0.303558	0.444444	996.305	0.300007	0.444444	1243.3	0.304515	0.444444	298.838	0.319687	0.444444	384.554	0.316288	0.444444	561.796	0.307293	0.444444	756.811	0.310552	0.444444	985.173	0.313655	0.444444	1243.09	0.311652	0.444444	299.441	0.315564	0.444444	384.135	0.319649	0.444444	556.504	0.322111	0.444444	749.727	0.320935	0.444444
	0.45045	300.655	0.301815	0.45045	387.896	0.302345	0.45045	564.537	0.307515	0.45045	764.824	0.302632	0.45045	999.285	0.299085	0.45045	1247.08	0.30356	0.45045	299.79	0.318669	0.45045	385.767	0.315298	0.45045	563.517	0.306362	0.45045	759.154	0.309599	0.45045	988.254	0.312687	0.45045	1246.95	0.310683	0.45045	300.383	0.314582	0.45045	385.359	0.318646	0.45045	558.291	0.321088	0.45045	752.126	0.319932	0.45045
	0.456456	301.56	0.300907	0.456456	389.066	0.301449	0.456456	566.268	0.306561	0.456456	767.132	0.301726	0.456456	1002.27	0.298199	0.456456	1250.85	0.302651	0.456456	300.742	0.317656	0.456456	386.979	0.314299	0.456456	565.239	0.305426	0.456456	761.497	0.308635	0.456456	991.334	0.3117	0.456456	1250.81	0.309721	0.456456	301.325	0.313596	0.456456	386.583	0.31761	0.456456	560.078	0.320049	0.456456	754.524	0.318888	0.456456
	0.462462	302.465	0.300005	0.462462	390.235	0.300559	0.462462	567.998	0.305624	0.462462	769.44	0.300827	0.462462	1005.25	0.297325	0.462462	1254.62	0.301748	0.462462	301.695	0.31665	0.462462	388.192	0.313315	0.462462	566.96	0.304486	0.462462	763.84	0.307686	0.462462	994.415	0.310737	0.462462	1254.67	0.308765	0.462462	302.267	0.312615	0.462462	387.806	0.316605	0.462462	561.864	0.319028	0.462462	756.923	0.317882	0.462462
	0.468468	303.369	0.299107	0.468468	391.404	0.299627	0.468468	569.729	0.304693	0.468468	771.747	0.299909	0.468468	1008.22	0.296431	0.468468	1258.4	0.300831	0.468468	302.647	0.315661	0.468468	389.404	0.312352	0.468468	568.681	0.303572	0.468468	766.183	0.30675	0.468468	997.495	0.309775	0.468468	1258.53	0.307814	0.468468	303.209	0.31163	0.468468	389.03	0.315613	0.468468	563.651	0.318013	0.468468	759.321	0.316867	0.468468
	0.474474	304.274	0.298215	0.474474	392.574	0.298756	0.474474	571.46	0.303778	0.474474	774.055	0.299028	0.474474	1011.2	0.295554	0.474474	1262.17	0.299919	0.474474	303.599	0.314657	0.474474	390.617	0.311363	0.474474	570.402	0.302653	0.474474	768.526	0.305796	0.474474	1000.58	0.308818	0.474474	1262.4	0.30686	0.474474	304.151	0.310673	0.474474	390.254	0.31462	0.474474	565.438	0.317005	0.474474	761.72	0.315874	0.474474
	0.48048	305.179	0.297329	0.48048	393.743	0.297858	0.48048	573.19	0.302858	0.48048	776.363	0.298128	0.48048	1014.18	0.294684	0.48048	1265.95	0.299041	0.48048	304.552	0.313681	0.48048	391.829	0.310397	0.48048	572.123	0.30174	0.48048	770.869	0.30488	0.48048	1003.66	0.307874	0.48048	1266.26	0.305931	0.48048	305.093	0.309721	0.48048	391.478	0.313641	0.48048	567.225	0.316014	0.48048	764.118	0.314879	0.48048
	0.486486	306.084	0.296437	0.486486	394.912	0.296973	0.486486	574.921	0.301933	0.486486	778.671	0.297242	0.486486	1017.16	0.293818	0.486486	1269.72	0.29813	0.486486	305.504	0.31269	0.486486	393.042	0.309444	0.486486	573.844	0.300821	0.486486	773.212	0.303953	0.486486	1006.74	0.306922	0.486486	1270.12	0.304998	0.486486	306.035	0.308754	0.486486	392.702	0.312645	0.486486	569.012	0.315008	0.486486	766.517	0.313891	0.486486
	0.492492	306.988	0.295581	0.492492	396.082	0.296086	0.492492	576.652	0.301024	0.492492	780.978	0.296361	0.492492	1020.14	0.292963	0.492492	1273.5	0.297263	0.492492	306.456	0.311715	0.492492	394.254	0.308482	0.492492	575.565	0.299941	0.492492	775.555	0.303024	0.492492	1009.82	0.305984	0.492492	1273.98	0.30407	0.492492	306.977	0.307794	0.492492	393.926	0.311671	0.492492	570.799	0.31403	0.492492	768.915	0.312901	0.492492
	0.498498	307.893	0.29469	0.498498	397.251	0.295228	0.498498	578.382	0.300131	0.498498	783.286	0.295478	0.498498	1023.12	0.292108	0.498498	1277.27	0.296363	0.498498	307.408	0.310736	0.498498	395.467	0.307541	0.498498	577.286	0.299022	0.498498	777.898	0.302108	0.498498	1012.9	0.305049	0.498498	1277.84	0.303139	0.498498	307.919	0.306849	0.498498	395.15	0.310718	0.498498	572.585	0.313047	0.498498	771.314	0.311925	0.498498
	0.504504	308.798	0.293834	0.504504	398.42	0.294335	0.504504	580.113	0.299223	0.504504	785.594	0.294623	0.504504	1026.1	0.291251	0.504504	1281.04	0.295507	0.504504	308.279	0.283228	0.504504	396.575	0.280176	0.504504	578.861	0.272799	0.504504	780.044	0.275832	0.504504	1015.72	0.278543	0.504504	1281.38	0.277042	0.504504	308.43	0.166246	0.504504	395.811	0.167335	0.504504	573.552	0.168752	0.504504	772.612	0.168281	0.504504
	0.51051	309.702	0.292983	0.51051	399.589	0.293487	0.51051	581.844	0.29833	0.51051	787.901	0.293742	0.51051	1029.08	0.290405	0.51051	1284.82	0.294626	0.51051	308.781	0.162695	0.51051	397.211	0.160416	0.51051	579.776	0.15796	0.51051	781.298	0.160811	0.51051	1017.37	0.16257	0.51051	1283.47	0.162854	0.51051	308.93	0.161883	0.51051	396.456	0.162907	0.51051	574.494	0.164274	0.51051	773.877	0.163827	0.51051
	0.516516	310.607	0.292117	0.516516	400.759	0.292628	0.516516	583.574	0.297453	0.516516	790.209	0.292897	0.516516	1032.06	0.289576	0.516516	1288.59	0.29377	0.516516	309.282	0.162451	0.516516	397.847	0.160167	0.516516	580.69	0.1577	0.516516	782.553	0.160545	0.516516	1019.02	0.162299	0.516516	1285.56	0.162599	0.516516	309.429	0.161632	0.516516	397.101	0.162635	0.516516	575.436	0.164026	0.516516	775.143	0.163567	0.516516
	0.522522	311.126	0.167136	0.522522	401.434	0.168359	0.522522	584.57	0.170688	0.522522	791.539	0.168366	0.522522	1033.79	0.167481	0.522522	1290.78	0.169551	0.522522	309.784	0.162148	0.522522	398.483	0.159895	0.522522	581.604	0.157431	0.522522	783.807	0.160287	0.522522	1020.67	0.162042	0.522522	1287.64	0.162316	0.522522	309.928	0.161341	0.522522	397.746	0.162363	0.522522	576.378	0.163747	0.522522	776.409	0.163284	0.522522
	0.528528	311.601	0.152712	0.528528	402.052	0.153997	0.528528	585.482	0.15602	0.528528	792.758	0.153964	0.528528	1035.38	0.153362	0.528528	1292.78	0.1552	0.528528	310.285	0.161925	0.528528	399.119	0.159648	0.528528	582.518	0.157215	0.528528	785.061	0.160031	0.528528	1022.32	0.161769	0.528528	1289.73	0.162073	0.528528	310.428	0.161101	0.528528	398.391	0.162107	0.528528	577.321	0.16349	0.528528	777.675	0.163026	0.528528
	0.534534	312.076	0.15247	0.534534	402.67	0.153768	0.534534	586.395	0.155788	0.534534	793.977	0.153735	0.534534	1036.96	0.153128	0.534534	1294.78	0.154951	0.534534	310.787	0.161644	0.534534	399.756	0.159386	0.534534	583.433	0.156957	0.534534	786.316	0.159791	0.534534	1023.97	0.161537	0.534534	1291.82	0.161791	0.534534	310.927	0.160832	0.534534	399.035	0.161845	0.534534	578.263	0.163202	0.534534	778.94	0.162768	0.534534
	0.54054	312.552	0.152248	0.54054	403.288	0.153524	0.54054	587.307	0.155545	0.54054	795.196	0.153499	0.54054	1038.55	0.152894	0.54054	1296.79	0.15473	0.54054	311.288	0.161393	0.54054	400.392	0.159147	0.54054	584.347	0.156712	0.54054	787.57	0.15952	0.54054	1025.63	0.161246	0.54054	1293.91	0.161539	0.54054	311.426	0.160584	0.54054	399.68	0.161599	0.54054	579.205	0.162947	0.54054	780.206	0.162504	0.54054
	0.546546	313.027	0.152016	0.546546	403.906	0.153289	0.546546	588.219	0.155293	0.546546	796.414	0.153264	0.546546	1040.13	0.15266	0.546546	1298.79	0.154481	0.546546	311.79	0.161133	0.546546	401.028	0.158894	0.546546	585.261	0.156466	0.546546	788.825	0.159282	0.546546	1027.28	0.160998	0.546546	1295.99	0.161288	0.546546	311.926	0.160346	0.546546	400.325	0.161323	0.546546	580.148	0.162682	0.546546	781.472	0.162225	0.546546
	0.552552	313.502	0.151756	0.552552	404.524	0.153031	0.552552	589.131	0.155021	0.552552	797.633	0.152991	0.552552	1041.72	0.152416	0.552552	1300.79	0.154215	0.552552	312.292	0.160883	0.552552	401.664	0.158635	0.552552	586.176	0.156243	0.552552	790.079	0.159021	0.552552	1028.93	0.16074	0.552552	1298.08	0.161029	0.552552	312.425	0.16006	0.552552	400.97	0.161055	0.552552	581.09	0.162439	0.552552	782.738	0.16197	0.552552
	0.558558	313.977	0.151536	0.558558	405.143	0.152835	0.558558	590.043	0.154813	0.558558	798.852	0.152811	0.558558	1043.31	0.152195	0.558558	1302.8	0.154006	0.558558	312.793	0.160615	0.558558	402.3	0.158391	0.558558	587.09	0.155968	0.558558	791.333	0.158768	0.558558	1030.58	0.160494	0.558558	1300.17	0.16076	0.558558	312.924	0.159824	0.558558	401.615	0.160811	0.558558	582.032	0.162154	0.558558	784.003	0.161708	0.558558
	0.564564	314.452	0.151335	0.564564	405.761	0.152572	0.564564	590.955	0.154584	0.564564	800.07	0.15254	0.564564	1044.89	0.151952	0.564564	1304.8	0.153768	0.564564	313.295	0.160357	0.564564	402.937	0.158125	0.564564	588.004	0.155746	0.564564	792.588	0.158501	0.564564	1032.23	0.160224	0.564564	1302.25	0.160502	0.564564	313.423	0.159549	0.564564	402.259	0.160546	0.564564	582.974	0.161891	0.564564	785.269	0.161447	0.564564
	0.57057	314.927	0.151078	0.57057	406.379	0.15234	0.57057	591.867	0.154324	0.57057	801.289	0.152323	0.57057	1046.48	0.151722	0.57057	1306.8	0.153533	0.57057	313.796	0.160091	0.57057	403.573	0.157883	0.57057	588.919	0.155493	0.57057	793.842	0.158266	0.57057	1033.88	0.159956	0.57057	1304.34	0.160245	0.57057	313.923	0.159305	0.57057	402.904	0.160288	0.57057	583.917	0.16163	0.57057	786.535	0.161179	0.57057
	0.576576	315.402	0.15087	0.576576	406.997	0.15213	0.576576	592.779	0.154118	0.576576	802.508	0.152106	0.576576	1048.06	0.151504	0.576576	1308.81	0.153297	0.576576	314.298	0.159845	0.576576	404.209	0.157634	0.576576	589.833	0.155252	0.576576	795.096	0.158016	0.576576	1035.53	0.159725	0.576576	1306.43	0.159989	0.576576	314.422	0.159052	0.576576	403.549	0.160032	0.576576	584.859	0.161369	0.576576	787.801	0.160919	0.576576
	0.582582	315.877	0.150603	0.582582	407.615	0.151869	0.582582	593.691	0.153839	0.582582	803.726	0.151837	0.582582	1049.65	0.151275	0.582582	1310.81	0.153035	0.582582	314.8	0.159599	0.582582	404.845	0.157386	0.582582	590.747	0.155021	0.582582	796.351	0.157759	0.582582	1037.18	0.159459	0.582582	1308.51	0.159733	0.582582	314.921	0.158789	0.582582	404.194	0.159769	0.582582	585.801	0.161109	0.582582	789.066	0.160676	0.582582
	0.588588	316.352	0.150415	0.588588	408.233	0.151654	0.588588	594.603	0.153634	0.588588	804.945	0.151637	0.588588	1051.23	0.151035	0.588588	1312.81	0.152829	0.588588	315.301	0.159325	0.588588	405.481	0.157139	0.588588	591.662	0.154771	0.588588	797.605	0.15751	0.588588	1038.84	0.159192	0.588588	1310.6	0.159478	0.588588	315.421	0.158547	0.588588	404.838	0.159529	0.588588	586.743	0.16085	0.588588	790.332	0.160411	0.588588
	0.594594	316.827	0.15017	0.594594	408.852	0.151424	0.594594	595.515	0.153378	0.594594	806.164	0.151385	0.594594	1052.82	0.150806	0.594594	1314.82	0.152586	0.594594	315.803	0.159082	0.594594	406.117	0.1569	0.594594	592.576	0.154532	0.594594	798.86	0.15727	0.594594	1040.49	0.158963	0.594594	1312.69	0.159224	0.594594	315.92	0.158286	0.594594	405.483	0.159252	0.594594	587.686	0.160592	0.594594	791.598	0.160154	0.594594
	0.6006	317.302	0.149955	0.6006	409.47	0.151195	0.6006	596.427	0.153153	0.6006	807.382	0.151164	0.6006	1054.4	0.150591	0.6006	1316.82	0.152354	0.6006	316.304	0.158819	0.6006	406.754	0.156639	0.6006	593.49	0.154293	0.6006	800.114	0.157023	0.6006	1042.14	0.158687	0.6006	1314.77	0.158981	0.6006	316.419	0.158046	0.6006	406.128	0.159022	0.6006	588.628	0.160334	0.6006	792.864	0.15989	0.6006
	0.606606	317.777	0.14973	0.606606	410.088	0.150967	0.606606	597.339	0.152908	0.606606	808.601	0.150951	0.606606	1055.99	0.150365	0.606606	1318.82	0.152122	0.606606	316.806	0.158577	0.606606	407.39	0.156394	0.606606	594.405	0.154056	0.606606	801.368	0.156769	0.606606	1043.79	0.158447	0.606606	1316.86	0.158709	0.606606	316.918	0.157787	0.606606	406.773	0.158754	0.606606	589.57	0.160077	0.606606	794.129	0.159642	0.606606
	0.612612	318.253	0.149497	0.612612	410.706	0.150747	0.612612	598.251	0.152685	0.612612	809.82	0.150723	0.612612	1057.57	0.150139	0.612612	1320.83	0.151901	0.612612	317.307	0.158326	0.612612	408.026	0.156172	0.612612	595.319	0.153819	0.612612	802.623	0.156532	0.612612	1045.44	0.158198	0.612612	1318.95	0.158476	0.612612	317.418	0.157557	0.612612	407.418	0.158533	0.612612	590.513	0.159822	0.612612	795.395	0.159388	0.612612
	0.618618	318.728	0.149283	0.618618	411.324	0.150505	0.618618	599.163	0.152452	0.618618	811.038	0.150474	0.618618	1059.16	0.149903	0.618618	1322.83	0.151651	0.618618	317.809	0.158076	0.618618	408.662	0.155914	0.618618	596.233	0.153583	0.618618	803.877	0.156287	0.618618	1047.09	0.157948	0.618618	1321.03	0.158207	0.618618	317.917	0.1573	0.618618	408.062	0.158251	0.618618	591.455	0.159577	0.618618	796.661	0.159142	0.618618
	0.624624	319.203	0.149051	0.624624	411.942	0.150294	0.624624	600.075	0.15222	0.624624	812.257	0.150263	0.624624	1060.74	0.149677	0.624624	1324.83	0.151441	0.624624	318.311	0.157817	0.624624	409.298	0.155679	0.624624	597.148	0.153347	0.624624	805.131	0.156043	0.624624	1048.74	0.157698	0.624624	1323.12	0.157976	0.624624	318.416	0.157043	0.624624	408.707	0.158009	0.624624	592.397	0.159312	0.624624	797.927	0.158882	0.624624
	0.63063	319.678	0.148839	0.63063	412.561	0.150068	0.63063	600.987	0.151989	0.63063	813.476	0.150037	0.63063	1062.33	0.149478	0.63063	1326.84	0.151211	0.63063	318.812	0.157588	0.63063	409.934	0.155422	0.63063	598.062	0.153123	0.63063	806.386	0.155792	0.63063	1050.39	0.15745	0.63063	1325.21	0.157718	0.63063	318.916	0.156807	0.63063	409.352	0.157752	0.63063	593.339	0.159059	0.63063	799.192	0.158622	0.63063
	0.636636	320.153	0.148618	0.636636	413.179	0.149836	0.636636	601.899	0.151758	0.636636	814.694	0.14982	0.636636	1063.92	0.149219	0.636636	1328.84	0.150974	0.636636	319.314	0.15732	0.636636	410.571	0.155188	0.636636	598.976	0.152868	0.636636	807.64	0.15555	0.636636	1052.05	0.157202	0.636636	1327.29	0.157478	0.636636	319.415	0.156551	0.636636	409.997	0.157511	0.636636	594.282	0.158817	0.636636	800.458	0.158386	0.636636
	0.642642	320.628	0.148397	0.642642	413.797	0.149619	0.642642	602.811	0.151528	0.642642	815.913	0.149588	0.642642	1065.5	0.14902	0.642642	1330.84	0.150746	0.642642	319.815	0.157092	0.642642	411.207	0.154955	0.642642	599.891	0.152655	0.642642	808.895	0.155316	0.642642	1053.7	0.156944	0.642642	1329.38	0.157212	0.642642	319.914	0.156326	0.642642	410.641	0.157264	0.642642	595.224	0.158555	0.642642	801.724	0.158128	0.642642
	0.648648	321.103	0.148158	0.648648	414.415	0.149373	0.648648	603.723	0.151289	0.648648	817.132	0.149358	0.648648	1067.09	0.148787	0.648648	1332.85	0.150519	0.648648	320.317	0.156836	0.648648	411.843	0.154708	0.648648	600.805	0.152412	0.648648	810.149	0.155075	0.648648	1055.35	0.156722	0.648648	1331.47	0.156984	0.648648	320.414	0.156072	0.648648	411.286	0.157017	0.648648	596.166	0.158293	0.648648	802.99	0.157878	0.648648
	0.654654	321.578	0.147967	0.654654	415.033	0.14918	0.654654	604.635	0.151071	0.654654	818.35	0.149142	0.654654	1068.67	0.148578	0.654654	1334.85	0.150294	0.654654	320.819	0.156591	0.654654	412.479	0.154469	0.654654	601.719	0.152201	0.654654	811.403	0.154835	0.654654	1057	0.156453	0.654654	1333.55	0.156729	0.654654	320.913	0.15582	0.654654	411.931	0.15677	0.654654	597.109	0.158074	0.654654	804.255	0.157629	0.654654
	0.66066	322.053	0.14773	0.66066	415.651	0.148943	0.66066	605.547	0.150833	0.66066	819.569	0.14892	0.66066	1070.26	0.148345	0.66066	1336.85	0.150067	0.66066	321.32	0.156336	0.66066	413.115	0.154231	0.66066	602.634	0.151949	0.66066	812.658	0.154596	0.66066	1058.65	0.156232	0.66066	1335.64	0.156483	0.66066	321.412	0.155596	0.66066	412.576	0.156525	0.66066	598.051	0.157804	0.66066	805.521	0.157374	0.66066
	0.666666	322.528	0.147522	0.666666	416.27	0.148707	0.666666	606.459	0.150626	0.666666	820.788	0.148691	0.666666	1071.84	0.148126	0.666666	1338.85	0.149852	0.666666	321.822	0.156111	0.666666	413.751	0.153993	0.666666	603.548	0.151719	0.666666	813.912	0.154349	0.666666	1060.3	0.155965	0.666666	1337.73	0.156239	0.666666	321.882	0.146183	0.666666	413.182	0.147005	0.666666	598.937	0.148176	0.666666	806.712	0.147837	0.666666
	0.672672	323.003	0.147304	0.672672	416.888	0.148508	0.672672	607.371	0.150379	0.672672	822.006	0.148478	0.672672	1073.43	0.147929	0.672672	1340.86	0.149618	0.672672	322.299	0.148263	0.672672	414.357	0.146432	0.672672	604.417	0.144066	0.672672	815.105	0.14656	0.672672	1061.87	0.147871	0.672672	1339.71	0.147902	0.672672	322.282	0.124154	0.672672	413.697	0.124676	0.672672	599.689	0.125589	0.672672	807.724	0.125443	0.672672
	0.678678	323.479	0.147097	0.678678	417.506	0.148281	0.678678	608.283	0.150163	0.678678	823.225	0.14825	0.678678	1075.01	0.147677	0.678678	1342.86	0.149395	0.678678	322.699	0.124258	0.678678	414.868	0.123335	0.678678	605.147	0.120653	0.678678	816.105	0.122744	0.678678	1063.18	0.12297	0.678678	1341.35	0.122352	0.678678	322.681	0.12399	0.678678	414.212	0.124528	0.678678	600.441	0.125431	0.678678	808.736	0.125271	0.678678
	0.684684	323.954	0.146862	0.684684	418.124	0.148069	0.684684	609.196	0.149948	0.684684	824.444	0.148046	0.684684	1076.6	0.147482	0.684684	1344.86	0.149181	0.684684	323.1	0.124113	0.684684	415.379	0.123183	0.684684	605.876	0.120508	0.684684	817.106	0.122586	0.684684	1064.48	0.122831	0.684684	1342.99	0.122221	0.684684	323.081	0.123865	0.684684	414.728	0.124358	0.684684	601.194	0.125284	0.684684	809.748	0.125137	0.684684
	0.69069	324.41	0.1409	0.69069	418.717	0.141886	0.69069	610.07	0.143562	0.69069	825.613	0.141778	0.69069	1078.12	0.141153	0.69069	1346.79	0.142904	0.69069	323.5	0.12395	0.69069	415.89	0.123024	0.69069	606.605	0.120363	0.69069	818.106	0.122443	0.69069	1065.79	0.12268	0.69069	1344.62	0.122053	0.69069	323.48	0.123693	0.69069	415.243	0.124218	0.69069	601.946	0.125138	0.69069	810.76	0.12498	0.69069
	0.696696	324.79	0.117212	0.696696	419.209	0.117372	0.696696	610.791	0.118205	0.696696	826.578	0.11696	0.696696	1079.37	0.115965	0.696696	1348.38	0.11802	0.696696	323.901	0.123806	0.696696	416.401	0.12288	0.696696	607.334	0.120208	0.696696	819.107	0.122293	0.696696	1067.09	0.122541	0.696696	1346.26	0.121923	0.696696	323.88	0.123549	0.696696	415.758	0.124064	0.696696	602.698	0.124981	0.696696	811.772	0.124839	0.696696
	0.702702	325.171	0.117085	0.702702	419.7	0.117248	0.702702	611.512	0.118075	0.702702	827.544	0.116823	0.702702	1080.62	0.115865	0.702702	1349.97	0.117872	0.702702	324.301	0.123644	0.702702	416.912	0.122715	0.702702	608.064	0.120074	0.702702	820.107	0.122129	0.702702	1068.4	0.122357	0.702702	1347.9	0.121747	0.702702	324.28	0.123369	0.702702	416.273	0.12391	0.702702	603.451	0.124815	0.702702	812.784	0.124669	0.702702
	0.708708	325.551	0.116938	0.708708	420.192	0.117089	0.708708	612.234	0.117926	0.708708	828.509	0.116672	0.708708	1081.87	0.11572	0.708708	1351.55	0.117733	0.708708	324.702	0.123491	0.708708	417.424	0.122579	0.708708	608.793	0.11993	0.708708	821.108	0.121995	0.708708	1069.71	0.122242	0.708708	1349.54	0.121608	0.708708	324.679	0.123245	0.708708	416.788	0.123757	0.708708	604.203	0.124649	0.708708	813.796	0.124498	0.708708
	0.714714	325.931	0.116811	0.714714	420.683	0.116974	0.714714	612.955	0.117797	0.714714	829.475	0.116559	0.714714	1083.12	0.115575	0.714714	1353.14	0.117604	0.714714	325.102	0.123338	0.714714	417.935	0.122429	0.714714	609.522	0.119786	0.714714	822.108	0.121839	0.714714	1071.01	0.12207	0.714714	1351.18	0.121479	0.714714	325.079	0.123103	0.714714	417.303	0.123597	0.714714	604.955	0.124514	0.714714	814.808	0.124358	0.714714
	0.72072	326.311	0.116665	0.72072	421.175	0.116816	0.72072	613.676	0.117658	0.72072	830.441	0.116408	0.72072	1084.37	0.115442	0.72072	1354.73	0.117466	0.72072	325.503	0.123215	0.72072	418.446	0.122279	0.72072	610.251	0.119643	0.72072	823.109	0.121698	0.72072	1072.32	0.121932	0.72072	1352.82	0.121322	0.72072	325.479	0.122942	0.72072	417.819	0.123444	0.72072	605.707	0.124359	0.72072	815.82	0.124189	0.72072
	0.726726	326.692	0.116548	0.726726	421.666	0.116694	0.726726	614.397	0.11751	0.726726	831.406	0.116265	0.726726	1085.62	0.115319	0.726726	1356.32	0.117309	0.726726	325.903	0.123035	0.726726	418.957	0.122123	0.726726	610.981	0.1195	0.726726	824.109	0.121535	0.726726	1073.62	0.121795	0.726726	1354.46	0.121184	0.726726	325.878	0.122772	0.726726	418.334	0.123292	0.726726	606.46	0.124185	0.726726	816.832	0.12405	0.726726
	0.732732	327.072	0.116403	0.732732	422.158	0.116565	0.732732	615.118	0.117382	0.732732	832.372	0.116167	0.732732	1086.87	0.115187	0.732732	1357.91	0.117208	0.732732	326.304	0.122884	0.732732	419.468	0.121966	0.732732	611.71	0.119357	0.732732	825.109	0.121395	0.732732	1074.93	0.121624	0.732732	1356.1	0.121011	0.732732	326.278	0.122631	0.732732	418.849	0.123147	0.732732	607.212	0.124051	0.732732	817.844	0.123896	0.732732
	0.738738	327.452	0.116259	0.738738	422.649	0.116415	0.738738	615.839	0.117244	0.738738	833.338	0.115996	0.738738	1088.12	0.115054	0.738738	1359.5	0.117053	0.738738	326.704	0.122733	0.738738	419.979	0.121825	0.738738	612.439	0.119215	0.738738	826.11	0.121248	0.738738	1076.23	0.121488	0.738738	1357.74	0.120873	0.738738	326.678	0.12249	0.738738	419.364	0.122982	0.738738	607.964	0.123877	0.738738	818.856	0.123735	0.738738
	0.744744	327.833	0.116142	0.744744	423.141	0.116265	0.744744	616.561	0.117117	0.744744	834.303	0.115861	0.744744	1089.37	0.114899	0.744744	1361.09	0.116908	0.744744	327.105	0.122592	0.744744	420.49	0.121677	0.744744	613.168	0.119073	0.744744	827.11	0.121101	0.744744	1077.54	0.121341	0.744744	1359.38	0.120736	0.744744	327.077	0.12234	0.744744	419.879	0.122837	0.744744	608.716	0.123744	0.744744	819.868	0.123583	0.744744
	0.75075	328.213	0.115998	0.75075	423.632	0.116159	0.75075	617.282	0.11697	0.75075	835.269	0.115742	0.75075	1090.62	0.114813	0.75075	1362.68	0.116789	0.75075	327.505	0.122442	0.75075	421.001	0.121536	0.75075	613.898	0.118931	0.75075	828.111	0.120955	0.75075	1078.85	0.121194	0.75075	1361.02	0.120591	0.75075	327.477	0.122181	0.75075	420.394	0.122694	0.75075	609.469	0.123591	0.75075	820.88	0.12343	0.75075
	0.756756	328.593	0.115864	0.756756	424.124	0.11601	0.756756	618.003	0.116833	0.756756	836.234	0.115601	0.756756	1091.87	0.114646	0.756756	1364.27	0.116625	0.756756	327.906	0.122283	0.756756	421.512	0.121374	0.756756	614.627	0.11879	0.756756	829.111	0.120808	0.756756	1080.15	0.121024	0.756756	1362.66	0.120436	0.756756	327.877	0.122032	0.756756	420.909	0.122536	0.756756	610.221	0.123418	0.756756	821.892	0.123285	0.756756
	0.762762	328.973	0.11572	0.762762	424.615	0.115875	0.762762	618.724	0.116687	0.762762	837.2	0.115467	0.762762	1093.12	0.114516	0.762762	1365.86	0.116499	0.762762	328.306	0.122133	0.762762	422.023	0.121234	0.762762	615.356	0.118649	0.762762	830.112	0.120663	0.762762	1081.46	0.120923	0.762762	1364.3	0.1203	0.762762	328.276	0.121884	0.762762	421.425	0.122387	0.762762	610.973	0.123277	0.762762	822.904	0.123126	0.762762
	0.768768	329.354	0.115587	0.768768	425.107	0.115748	0.768768	619.445	0.116571	0.768768	838.166	0.115341	0.768768	1094.37	0.114396	0.768768	1367.45	0.116371	0.768768	328.707	0.121994	0.768768	422.534	0.121088	0.768768	616.085	0.118508	0.768768	831.112	0.120517	0.768768	1082.76	0.120755	0.768768	1365.93	0.120156	0.768768	328.676	0.121735	0.768768	421.94	0.122237	0.768768	611.725	0.123125	0.768768	823.916	0.122982	0.768768
	0.774774	329.734	0.115453	0.774774	425.598	0.115593	0.774774	620.167	0.116406	0.774774	839.131	0.115194	0.774774	1095.62	0.114243	0.774774	1369.04	0.116228	0.774774	329.107	0.121836	0.774774	423.045	0.120948	0.774774	616.814	0.118358	0.774774	832.112	0.120372	0.774774	1084.07	0.120598	0.774774	1367.57	0.119994	0.774774	329.075	0.121587	0.774774	422.455	0.122109	0.774774	612.478	0.122973	0.774774	824.928	0.122831	0.774774
	0.78078	330.114	0.115329	0.78078	426.089	0.115481	0.78078	620.888	0.11629	0.78078	840.097	0.115069	0.78078	1096.87	0.114146	0.78078	1370.63	0.116102	0.78078	329.508	0.121697	0.78078	423.556	0.120795	0.78078	617.544	0.118228	0.78078	833.113	0.120227	0.78078	1085.38	0.120452	0.78078	1369.21	0.119877	0.78078	329.475	0.121449	0.78078	422.97	0.121939	0.78078	613.23	0.122822	0.78078	825.94	0.122688	0.78078
	0.786786	330.494	0.115196	0.786786	426.581	0.115355	0.786786	621.609	0.116155	0.786786	841.062	0.114944	0.786786	1098.12	0.113994	0.786786	1372.22	0.115967	0.786786	329.908	0.121539	0.786786	424.067	0.120664	0.786786	618.273	0.118088	0.786786	834.113	0.120098	0.786786	1086.68	0.120319	0.786786	1370.85	0.119715	0.786786	329.875	0.121292	0.786786	423.485	0.121783	0.786786	613.982	0.122662	0.786786	826.952	0.122515	0.786786
	0.792792	330.875	0.115055	0.792792	427.072	0.115194	0.792792	622.33	0.11602	0.792792	842.028	0.114797	0.792792	1099.38	0.113863	0.792792	1373.81	0.115815	0.792792	330.309	0.121392	0.792792	424.578	0.120497	0.792792	619.002	0.117939	0.792792	835.114	0.119939	0.792792	1087.99	0.120174	0.792792	1372.49	0.119582	0.792792	330.274	0.121145	0.792792	424	0.121649	0.792792	614.734	0.122531	0.792792	827.964	0.122365	0.792792
	0.798798	331.255	0.114932	0.798798	427.564	0.115104	0.798798	623.051	0.115886	0.798798	842.994	0.114702	0.798798	1100.63	0.113746	0.798798	1375.4	0.115708	0.798798	330.709	0.121254	0.798798	425.089	0.120359	0.798798	619.731	0.11781	0.798798	836.114	0.119788	0.798798	1089.29	0.12003	0.798798	1374.13	0.119447	0.798798	330.674	0.121008	0.798798	424.515	0.121502	0.798798	615.487	0.122381	0.798798	828.976	0.122238	0.798798
	0.804804	331.635	0.114799	0.804804	428.055	0.114922	0.804804	623.772	0.115742	0.804804	843.959	0.114527	0.804804	1101.88	0.113605	0.804804	1376.99	0.115547	0.804804	331.11	0.121107	0.804804	425.6	0.120214	0.804804	620.461	0.117672	0.804804	837.115	0.119645	0.804804	1090.6	0.119886	0.804804	1375.77	0.119287	0.804804	331.074	0.120862	0.804804	425.031	0.12134	0.804804	616.239	0.122212	0.804804	829.988	0.122074	0.804804
	0.81081	332.015	0.114659	0.81081	428.547	0.11484	0.81081	624.494	0.115627	0.81081	844.925	0.114432	0.81081	1103.13	0.113487	0.81081	1378.57	0.115432	0.81081	331.51	0.120961	0.81081	426.111	0.12007	0.81081	621.19	0.117533	0.81081	838.115	0.119516	0.81081	1091.91	0.11973	0.81081	1377.41	0.119145	0.81081	331.473	0.120707	0.81081	425.546	0.1212	0.81081	616.991	0.122092	0.81081	831	0.121925	0.81081
	0.816816	332.396	0.114537	0.816816	429.038	0.114665	0.816816	625.215	0.115475	0.816816	845.89	0.11428	0.816816	1104.38	0.113336	0.816816	1380.16	0.115298	0.816816	331.911	0.120805	0.816816	426.622	0.119933	0.816816	621.919	0.117405	0.816816	839.115	0.119374	0.816816	1093.21	0.119599	0.816816	1379.05	0.119012	0.816816	331.873	0.12057	0.816816	426.061	0.121068	0.816816	617.744	0.121924	0.816816	832.012	0.121784	0.816816
	0.822822	332.776	0.114396	0.822822	429.53	0.114548	0.822822	625.936	0.115341	0.822822	846.856	0.114149	0.822822	1105.63	0.11323	0.822822	1381.75	0.115157	0.822822	332.311	0.12066	0.822822	427.133	0.119782	0.822822	622.648	0.117258	0.822822	840.116	0.119217	0.822822	1094.52	0.119467	0.822822	1380.69	0.118862	0.822822	332.273	0.120407	0.822822	426.576	0.120907	0.822822	618.496	0.121775	0.822822	833.024	0.121636	0.822822
	0.828828	333.156	0.114284	0.828828	430.021	0.114431	0.828828	626.657	0.115218	0.828828	847.822	0.114019	0.828828	1106.88	0.113102	0.828828	1383.34	0.115034	0.828828	332.712	0.120523	0.828828	427.644	0.119639	0.828828	623.378	0.11712	0.828828	841.116	0.119089	0.828828	1095.82	0.119303	0.828828	1382.33	0.118729	0.828828	332.672	0.12028	0.828828	427.091	0.120761	0.828828	619.248	0.121627	0.828828	834.036	0.121481	0.828828
	0.834834	333.537	0.114135	0.834834	430.513	0.114279	0.834834	627.378	0.115085	0.834834	848.787	0.113889	0.834834	1108.13	0.112975	0.834834	1384.93	0.11491	0.834834	333.112	0.120378	0.834834	428.155	0.119496	0.834834	624.107	0.116983	0.834834	842.117	0.118933	0.834834	1097.13	0.119172	0.834834	1383.97	0.11858	0.834834	332.991	0.0957712	0.834834	427.501	0.0959633	0.834834	619.845	0.0964245	0.834834	834.839	0.0963714	0.834834
	0.84084	333.917	0.114023	0.84084	431.004	0.114163	0.84084	628.1	0.114953	0.84084	849.753	0.11376	0.84084	1109.38	0.112835	0.84084	1386.52	0.11476	0.84084	333.472	0.10804	0.84084	428.614	0.107229	0.84084	624.763	0.105043	0.84084	843.016	0.106753	0.84084	1098.3	0.107102	0.84084	1385.44	0.106461	0.84084	333.26	0.0807133	0.84084	427.846	0.0807446	0.84084	620.347	0.0809607	0.84084	835.515	0.0809547	0.84084
	0.846846	334.297	0.113875	0.846846	431.496	0.114033	0.846846	628.821	0.114821	0.846846	850.718	0.11363	0.846846	1110.63	0.11272	0.846846	1388.11	0.114638	0.846846	333.738	0.0798372	0.846846	428.953	0.0791752	0.846846	625.248	0.0777151	0.846846	843.681	0.0788664	0.846846	1099.18	0.0794898	0.846846	1386.53	0.0786906	0.846846	333.528	0.0806576	0.846846	428.191	0.0806652	0.846846	620.849	0.0808559	0.846846	836.191	0.0808892	0.846846
	0.852852	334.677	0.113755	0.852852	431.987	0.113889	0.852852	629.542	0.114689	0.852852	851.684	0.113501	0.852852	1111.88	0.112582	0.852852	1389.7	0.114498	0.852852	334.005	0.0797735	0.852852	429.293	0.0790981	0.852852	625.734	0.0776645	0.852852	844.345	0.078797	0.852852	1100.05	0.079383	0.852852	1387.62	0.0786467	0.852852	333.797	0.0805833	0.852852	428.537	0.0806147	0.852852	621.35	0.08082	0.852852	836.867	0.0808312	0.852852
	0.858858	335.058	0.113626	0.858858	432.478	0.113773	0.858858	630.263	0.114568	0.858858	852.649	0.11338	0.858858	1113.13	0.112465	0.858858	1391.29	0.114375	0.858858	334.271	0.0797102	0.858858	429.632	0.0790358	0.858858	626.219	0.0776041	0.858858	845.01	0.078735	0.858858	1100.92	0.0793537	0.858858	1388.71	0.0785669	0.858858	334.066	0.0805094	0.858858	428.882	0.0805353	0.858858	621.852	0.0807351	0.858858	837.543	0.0807514	0.858858
	0.864864	335.374	0.0944972	0.864864	432.888	0.0945846	0.864864	630.865	0.0954462	0.864864	853.454	0.0943105	0.864864	1114.17	0.0937635	0.864864	1392.62	0.0957938	0.864864	334.537	0.0796465	0.864864	429.971	0.0789804	0.864864	626.705	0.0775246	0.864864	845.675	0.078673	0.864864	1101.8	0.079279	0.864864	1389.8	0.0785052	0.864864	334.335	0.0804629	0.864864	429.227	0.0804847	0.864864	622.354	0.0806896	0.864864	838.219	0.0806934	0.864864
	0.87087	335.626	0.0751077	0.87087	433.213	0.0751154	0.87087	631.345	0.0760539	0.87087	854.093	0.0749483	0.87087	1115.01	0.0748187	0.87087	1393.69	0.0769519	0.87087	334.803	0.0795741	0.87087	430.311	0.0789108	0.87087	627.19	0.0774743	0.87087	846.34	0.0786112	0.87087	1102.67	0.0792379	0.87087	1390.89	0.0784609	0.87087	334.603	0.0803982	0.87087	429.572	0.0804199	0.87087	622.856	0.0806246	0.87087	838.895	0.0806429	0.87087
	0.876876	335.878	0.0750606	0.876876	433.538	0.0750728	0.876876	631.825	0.0760349	0.876876	854.733	0.0749063	0.876876	1115.84	0.0747968	0.876876	1394.77	0.0769107	0.876876	335.07	0.0795108	0.876876	430.65	0.0788628	0.876876	627.676	0.0774239	0.876876	847.005	0.078571	0.876876	1103.54	0.0791435	0.876876	1391.98	0.0783735	0.876876	334.872	0.0803515	0.876876	429.917	0.0803414	0.876876	623.357	0.08054	0.876876	839.57	0.0805562	0.876876
	0.882882	336.13	0.075004	0.882882	433.863	0.0750027	0.882882	632.304	0.075948	0.882882	855.373	0.0748504	0.882882	1116.67	0.0747078	0.882882	1395.84	0.076843	0.882882	335.336	0.0794566	0.882882	430.989	0.0787937	0.882882	628.161	0.0773544	0.882882	847.669	0.0784806	0.882882	1104.41	0.0790909	0.882882	1393.07	0.0783294	0.882882	335.141	0.0802691	0.882882	430.262	0.0802908	0.882882	623.859	0.0805241	0.882882	840.246	0.0805131	0.882882
	0.888888	336.382	0.0749299	0.888888	434.188	0.0749605	0.888888	632.784	0.0759001	0.888888	856.013	0.0747943	0.888888	1117.51	0.0746511	0.888888	1396.91	0.076784	0.888888	335.602	0.0794028	0.888888	431.329	0.0787247	0.888888	628.647	0.077314	0.888888	848.334	0.0784334	0.888888	1105.29	0.0790392	0.888888	1394.16	0.0782681	0.888888	335.41	0.0801865	0.888888	430.607	0.0802122	0.888888	624.361	0.0804007	0.888888	840.922	0.0804265	0.888888
	0.894894	336.634	0.0748738	0.894894	434.513	0.0748832	0.894894	633.264	0.0758328	0.894894	856.652	0.0747243	0.894894	1118.34	0.0745963	0.894894	1397.98	0.0767072	0.894894	335.868	0.0793398	0.894894	431.668	0.0786625	0.894894	629.133	0.0772445	0.894894	848.999	0.0783574	0.894894	1106.16	0.0789777	0.894894	1395.25	0.0782076	0.894894	335.679	0.0801312	0.894894	430.953	0.0801551	0.894894	624.862	0.0803556	0.894894	841.598	0.0803546	0.894894
	0.9009	336.886	0.0748356	0.9009	434.839	0.0748554	0.9009	633.744	0.0757947	0.9009	857.292	0.0746968	0.9009	1119.18	0.0745407	0.9009	1399.05	0.0766662	0.9009	336.135	0.0792495	0.9009	432.007	0.0786009	0.9009	629.618	0.0771656	0.9009	849.664	0.0783034	0.9009	1107.03	0.0789145	0.9009	1396.34	0.0781457	0.9009	335.947	0.0800763	0.9009	431.298	0.0800837	0.9009	625.364	0.0802911	0.9009	842.274	0.080312	0.9009
	0.906906	337.138	0.07478	0.906906	435.164	0.0747712	0.906906	634.224	0.0757083	0.906906	857.932	0.074627	0.906906	1120.01	0.0744852	0.906906	1400.12	0.0765896	0.906906	336.401	0.0792049	0.906906	432.347	0.0785531	0.906906	630.104	0.0771255	0.906906	850.329	0.0782421	0.906906	1107.91	0.0788423	0.906906	1397.43	0.0780761	0.906906	336.216	0.0800122	0.906906	431.643	0.080034	0.906906	625.866	0.0802462	0.906906	842.95	0.0802329	0.906906
	0.912912	337.39	0.0747238	0.912912	435.489	0.0747293	0.912912	634.704	0.0756799	0.912912	858.572	0.074557	0.912912	1120.84	0.0744297	0.912912	1401.2	0.0765746	0.912912	336.667	0.0791425	0.912912	432.686	0.0784775	0.912912	630.589	0.0770562	0.912912	850.993	0.078181	0.912912	1108.78	0.0787901	0.912912	1398.52	0.0780152	0.912912	336.485	0.0799483	0.912912	431.988	0.0799487	0.912912	626.368	0.0801624	0.912912	843.625	0.0801759	0.912912
	0.918918	337.641	0.0746502	0.918918	435.814	0.0746595	0.918918	635.184	0.0756132	0.918918	859.211	0.0744944	0.918918	1121.68	0.0743744	0.918918	1402.27	0.0764732	0.918918	336.933	0.0790707	0.918918	433.025	0.0784086	0.918918	631.075	0.0770067	0.918918	851.658	0.0781199	0.918918	1109.65	0.0787173	0.918918	1399.61	0.077963	0.918918	336.754	0.0798752	0.918918	432.333	0.0799059	0.918918	626.869	0.0800982	0.918918	844.301	0.0801116	0.918918
	0.924924	337.893	0.0746034	0.924924	436.139	0.0746109	0.924924	635.664	0.0755559	0.924924	859.851	0.0744531	0.924924	1122.51	0.0743298	0.924924	1403.34	0.0764226	0.924924	337.199	0.0790171	0.924924	433.364	0.0783474	0.924924	631.56	0.0769378	0.924924	852.323	0.0780517	0.924924	1110.52	0.0786563	0.924924	1400.7	0.0779022	0.924924	337.023	0.0798114	0.924924	432.678	0.079828	0.924924	627.371	0.080034	0.924924	844.977	0.0800476	0.924924
	0.93093	338.145	0.0745478	0.93093	436.464	0.0745484	0.93093	636.144	0.0754894	0.93093	860.491	0.0744049	0.93093	1123.34	0.074263	0.93093	1404.41	0.0763649	0.93093	337.466	0.0789459	0.93093	433.704	0.0783002	0.93093	632.046	0.0768881	0.93093	852.988	0.0780052	0.93093	1111.4	0.0786043	0.93093	1401.79	0.077833	0.93093	337.291	0.0797481	0.93093	433.023	0.0797715	0.93093	627.873	0.07997	0.93093	845.653	0.0799835	0.93093
	0.936936	338.397	0.0744923	0.936936	436.79	0.0745135	0.936936	636.624	0.0754419	0.936936	861.13	0.0743424	0.936936	1124.18	0.0742088	0.936936	1405.48	0.0763238	0.936936	337.732	0.0788925	0.936936	434.043	0.0782389	0.936936	632.531	0.0768196	0.936936	853.653	0.0779444	0.936936	1112.27	0.0785318	0.936936	1402.88	0.0777725	0.936936	337.56	0.0796842	0.936936	433.369	0.079722	0.936936	628.375	0.0799061	0.936936	846.329	0.0799196	0.936936
	0.942942	338.649	0.074446	0.942942	437.115	0.0744374	0.942942	637.104	0.0753852	0.942942	861.77	0.0742943	0.942942	1125.01	0.0741644	0.942942	1406.56	0.0762478	0.942942	337.998	0.0788214	0.942942	434.382	0.0781777	0.942942	633.017	0.0767606	0.942942	854.317	0.0778765	0.942942	1113.14	0.0784711	0.942942	1403.97	0.0777206	0.942942	337.829	0.07963	0.942942	433.714	0.0796373	0.942942	628.876	0.0798521	0.942942	847.005	0.0798631	0.942942
	0.948948	338.901	0.0743723	0.948948	437.44	0.0743958	0.948948	637.583	0.0753283	0.948948	862.41	0.074232	0.948948	1125.84	0.0740988	0.948948	1407.63	0.0761989	0.948948	338.264	0.0787682	0.948948	434.722	0.0781167	0.948948	633.503	0.0767016	0.948948	854.982	0.0778088	0.948948	1114.02	0.0784194	0.948948	1405.06	0.0776517	0.948948	338.098	0.0795666	0.948948	434.059	0.079581	0.948948	629.378	0.0797786	0.948948	847.681	0.0797992	0.948948
	0.954954	339.153	0.0743353	0.954954	437.765	0.0743336	0.954954	638.063	0.075262	0.954954	863.049	0.074177	0.954954	1126.68	0.0740439	0.954954	1408.7	0.0761409	0.954954	338.531	0.0786973	0.954954	435.061	0.0780488	0.954954	633.988	0.0766429	0.954954	855.647	0.0777554	0.954954	1114.89	0.0783472	0.954954	1406.15	0.0775915	0.954954	338.366	0.0795034	0.954954	434.404	0.0795178	0.954954	629.88	0.0797247	0.954954	848.356	0.0797212	0.954954
	0.96096	339.405	0.0742621	0.96096	438.09	0.0742853	0.96096	638.543	0.0752055	0.96096	863.689	0.074129	0.96096	1127.51	0.0739892	0.96096	1409.77	0.0760737	0.96096	338.797	0.0786443	0.96096	435.4	0.0779948	0.96096	634.474	0.0765939	0.96096	856.312	0.0777093	0.96096	1115.76	0.0782975	0.96096	1407.24	0.0775405	0.96096	338.635	0.079431	0.96096	434.749	0.0794546	0.96096	630.382	0.0796515	0.96096	849.032	0.0796722	0.96096
	0.966966	339.657	0.0742158	0.966966	438.416	0.0742301	0.966966	639.023	0.075168	0.966966	864.329	0.0740742	0.966966	1128.35	0.0739345	0.966966	1410.84	0.0760081	0.966966	339.063	0.0785828	0.966966	435.74	0.0779269	0.966966	634.959	0.0765352	0.966966	856.977	0.0776347	0.966966	1116.63	0.0782246	0.966966	1408.34	0.0774883	0.966966	338.904	0.0793771	0.966966	435.094	0.0793913	0.966966	630.883	0.0795882	0.966966	849.708	0.0795943	0.966966
	0.972972	339.908	0.0741696	0.972972	438.741	0.0741753	0.972972	639.503	0.0750926	0.972972	864.969	0.0740051	0.972972	1129.18	0.0738905	0.972972	1411.91	0.0759752	0.972972	339.329	0.0785299	0.972972	436.079	0.0778662	0.972972	635.445	0.0764573	0.972972	857.641	0.0775743	0.972972	1117.51	0.0781635	0.972972	1409.43	0.0774112	0.972972	339.173	0.0793142	0.972972	435.44	0.0793285	0.972972	631.385	0.0795249	0.972972	850.384	0.0795381	0.972972
	0.978978	340.16	0.0741058	0.978978	439.066	0.074113	0.978978	639.983	0.0750456	0.978978	865.608	0.0739645	0.978978	1130.01	0.0738138	0.978978	1412.99	0.0759012	0.978978	339.595	0.0784503	0.978978	436.418	0.0778128	0.978978	635.93	0.0764279	0.978978	858.306	0.0775143	0.978978	1118.38	0.0781033	0.978978	1410.52	0.0773514	0.978978	339.442	0.0792422	0.978978	435.785	0.0792585	0.978978	631.887	0.0794713	0.978978	851.06	0.0794678	0.978978
	0.984984	340.412	0.074051	0.984984	439.391	0.0740584	0.984984	640.463	0.0749895	0.984984	866.248	0.0739029	0.984984	1130.85	0.0737814	0.984984	1414.06	0.0758436	0.984984	339.862	0.0783977	0.984984	436.758	0.0777454	0.984984	636.416	0.0763503	0.984984	858.971	0.0774543	0.984984	1119.25	0.0780629	0.984984	1411.61	0.0773001	0.984984	339.71	0.0791886	0.984984	436.13	0.0792029	0.984984	632.389	0.0794179	0.984984	851.735	0.0794119	0.984984
	0.99099	340.664	0.0739874	0.99099	439.716	0.0740035	0.99099	640.943	0.0749236	0.99099	866.888	0.0738553	0.99099	1131.68	0.0737058	0.99099	1415.13	0.0757939	0.99099	340.128	0.0783274	0.99099	437.097	0.0776847	0.99099	636.901	0.0762919	0.99099	859.636	0.0773943	0.99099	1120.13	0.0779815	0.99099	1412.7	0.0772404	0.99099	339.979	0.0791168	0.99099	436.475	0.0791473	0.99099	632.89	0.0793259	0.99099	852.411	0.079356	0.99099
	0.996996	340.916	0.0739415	0.996996	440.041	0.0739488	0.996996	641.423	0.0748675	0.996996	867.528	0.0737939	0.996996	1132.51	0.0736728	0.996996	1416.2	0.0757203	0.996996	340.394	0.078275	0.996996	437.436	0.0776315	0.996996	637.387	0.0762435	0.996996	860.301	0.0773274	0.996996	1121	0.0779306	0.996996	1413.79	0.0771723	0.996996	340.248	0.0790634	0.996996	436.82	0.0790705	0.996996	633.392	0.0792823	0.996996	853.087	0.0792787	0.996996
	1.003	341.168	0.0738868	1.003	440.367	0.073901	1.003	641.902	0.0748117	1.003	868.167	0.0737393	1.003	1133.35	0.0736079	1.003	1417.27	0.0756884	1.003	340.66	0.0782137	1.003	437.775	0.0775645	1.003	637.873	0.0761854	1.003	860.965	0.0772818	1.003	1121.87	0.0778592	1.003	1414.88	0.077122	1.003	340.465	0.0636456	1.003	437.098	0.0635124	1.003	633.803	0.0649483	1.003	853.633	0.0639982	1.003
	1.00901	341.42	0.0738414	1.00901	440.692	0.0738396	1.00901	642.382	0.0747746	1.00901	868.807	0.0736781	1.00901	1134.18	0.0735529	1.00901	1418.34	0.0756135	1.00901	340.907	0.072294	1.00901	438.09	0.0717879	1.00901	638.322	0.0704244	1.00901	861.578	0.0711964	1.00901	1122.68	0.0719236	1.00901	1415.89	0.0713935	1.00901	340.678	0.0626459	1.00901	437.371	0.0625297	1.00901	634.209	0.0640587	1.00901	854.171	0.0630348	1.00901
	1.01501	341.672	0.0737866	1.01501	441.017	0.0737851	1.01501	642.862	0.0746999	1.01501	869.447	0.0736378	1.01501	1135.01	0.0734997	1.01501	1419.42	0.0755656	1.01501	341.118	0.061956	1.01501	438.36	0.0616773	1.01501	638.708	0.0604117	1.01501	862.101	0.0605975	1.01501	1123.37	0.0615742	1.01501	1416.76	0.0613764	1.01501	340.891	0.0626425	1.01501	437.644	0.0624975	1.01501	634.615	0.0640369	1.01501	854.709	0.0630022	1.01501
	1.02102	341.924	0.0737325	1.02102	441.342	0.0737375	1.02102	643.342	0.0746535	1.02102	870.087	0.0735837	1.02102	1135.85	0.0734457	1.02102	1420.49	0.0755085	1.02102	341.329	0.0619267	1.02102	438.63	0.0616464	1.02102	639.093	0.0603942	1.02102	862.623	0.0605608	1.02102	1124.06	0.0615256	1.02102	1417.63	0.0613557	1.02102	341.105	0.0625945	1.02102	437.918	0.0624585	1.02102	635.021	0.0639765	1.02102	855.247	0.0629626	1.02102
	1.02703	342.176	0.0736603	1.02703	441.667	0.0736764	1.02703	643.822	0.0746074	1.02703	870.726	0.0735225	1.02703	1136.68	0.0734024	1.02703	1421.56	0.0754424	1.02703	341.54	0.0618705	1.02703	438.9	0.0616016	1.02703	639.479	0.0603291	1.02703	863.145	0.060524	1.02703	1124.75	0.0614887	1.02703	1418.49	0.0613096	1.02703	341.318	0.0625374	1.02703	438.191	0.0624124	1.02703	635.427	0.0639358	1.02703	855.786	0.0629086	1.02703
	1.03303	342.427	0.0736236	1.03303	441.992	0.0736222	1.03303	644.302	0.0745327	1.03303	871.366	0.0734686	1.03303	1137.52	0.073338	1.03303	1422.63	0.0753947	1.03303	341.752	0.0618498	1.03303	439.171	0.0615636	1.03303	639.864	0.0603022	1.03303	863.667	0.0604875	1.03303	1125.44	0.06145	1.03303	1419.36	0.061272	1.03303	341.531	0.0625162	1.03303	438.464	0.0623945	1.03303	635.833	0.0638853	1.03303	856.324	0.0628978	1.03303
	1.03904	342.638	0.061467	1.03904	442.263	0.0610983	1.03904	644.704	0.0623327	1.03904	871.898	0.0610025	1.03904	1138.21	0.0609855	1.03904	1423.51	0.0620547	1.03904	341.963	0.061794	1.03904	439.441	0.0615255	1.03904	640.25	0.0602564	1.03904	864.189	0.0604439	1.03904	1126.13	0.0614229	1.03904	1420.23	0.0612345	1.03904	341.745	0.0624681	1.03904	438.738	0.0623346	1.03904	636.24	0.0638637	1.03904	856.862	0.0628366	1.03904
	1.04504	342.838	0.0583208	1.04504	442.518	0.0578523	1.04504	645.085	0.0591698	1.04504	872.401	0.0577662	1.04504	1138.87	0.0578066	1.04504	1424.35	0.0585951	1.04504	342.174	0.0617825	1.04504	439.711	0.0615089	1.04504	640.636	0.0602391	1.04504	864.711	0.0604286	1.04504	1126.83	0.0613639	1.04504	1421.1	0.061197	1.04504	341.958	0.062456	1.04504	439.011	0.0623099	1.04504	636.646	0.063823	1.04504	857.4	0.0628044	1.04504
	1.05105	343.038	0.0582868	1.05105	442.774	0.0578121	1.05105	645.466	0.0591254	1.05105	872.905	0.0577189	1.05105	1139.53	0.0577416	1.05105	1425.18	0.0585433	1.05105	342.385	0.0617177	1.05105	439.981	0.0614499	1.05105	641.021	0.0601933	1.05105	865.233	0.0603708	1.05105	1127.52	0.0613378	1.05105	1421.97	0.0611596	1.05105	342.171	0.0623992	1.05105	439.284	0.062264	1.05105	637.052	0.0637919	1.05105	857.938	0.062765	1.05105
	1.05706	343.237	0.0582441	1.05706	443.03	0.0577787	1.05706	645.848	0.0590997	1.05706	873.408	0.0576995	1.05706	1140.18	0.0577179	1.05706	1426.02	0.058535	1.05706	342.596	0.0616975	1.05706	440.251	0.0614192	1.05706	641.407	0.0601762	1.05706	865.755	0.0603345	1.05706	1128.21	0.0612993	1.05706	1422.84	0.0611306	1.05706	342.385	0.0623603	1.05706	439.558	0.0622182	1.05706	637.458	0.063732	1.05706	858.476	0.0627185	1.05706
	1.06306	343.437	0.0582099	1.06306	443.286	0.0577453	1.06306	646.229	0.0590744	1.06306	873.912	0.0576663	1.06306	1140.84	0.057696	1.06306	1426.85	0.0584832	1.06306	342.808	0.0616591	1.06306	440.522	0.0613747	1.06306	641.793	0.0601116	1.06306	866.277	0.0603052	1.06306	1128.9	0.0612831	1.06306	1423.71	0.0610849	1.06306	342.598	0.0623036	1.06306	439.831	0.0621798	1.06306	637.864	0.0636817	1.06306	859.014	0.0626792	1.06306
	1.06907	343.637	0.0581763	1.06907	443.542	0.057712	1.06907	646.611	0.0590207	1.06907	874.416	0.05764	1.06907	1141.5	0.0576408	1.06907	1427.68	0.0584406	1.06907	343.019	0.0615946	1.06907	440.792	0.061337	1.06907	642.178	0.0600943	1.06907	866.799	0.0602617	1.06907	1129.59	0.0612252	1.06907	1424.58	0.0610483	1.06907	342.812	0.0622826	1.06907	440.104	0.0621409	1.06907	638.27	0.0636605	1.06907	859.552	0.0626399	1.06907
	1.07507	343.837	0.0581244	1.07507	443.798	0.0576717	1.07507	646.992	0.0589953	1.07507	874.919	0.057593	1.07507	1142.16	0.057619	1.07507	1428.52	0.0584156	1.07507	343.23	0.0615925	1.07507	441.062	0.0612992	1.07507	642.564	0.0600487	1.07507	867.321	0.0602325	1.07507	1130.28	0.0611762	1.07507	1425.45	0.0610103	1.07507	343.025	0.0622438	1.07507	440.378	0.0621094	1.07507	638.676	0.0636104	1.07507	860.091	0.0626078	1.07507
	1.08108	344.037	0.0581354	1.08108	444.053	0.0576454	1.08108	647.374	0.0589509	1.08108	875.423	0.0575597	1.08108	1142.81	0.0575744	1.08108	1429.35	0.0583892	1.08108	343.441	0.0615366	1.08108	441.332	0.0612619	1.08108	642.95	0.0600127	1.08108	867.843	0.0601892	1.08108	1130.97	0.06116	1.08108	1426.32	0.0609731	1.08108	343.238	0.0622051	1.08108	440.651	0.0620638	1.08108	639.082	0.06357	1.08108	860.629	0.0625616	1.08108
	1.08709	344.236	0.0580836	1.08709	444.309	0.0576052	1.08709	647.755	0.0589446	1.08709	875.927	0.0575336	1.08709	1143.47	0.0575632	1.08709	1430.19	0.0583642	1.08709	343.653	0.0615075	1.08709	441.603	0.0612382	1.08709	643.335	0.0599767	1.08709	868.365	0.06016	1.08709	1131.66	0.061112	1.08709	1427.19	0.0609444	1.08709	343.452	0.0621574	1.08709	440.924	0.0620255	1.08709	639.488	0.0635391	1.08709	861.167	0.0625153	1.08709
	1.09309	344.436	0.0580409	1.09309	444.565	0.0575721	1.09309	648.137	0.0588722	1.09309	876.43	0.0574796	1.09309	1144.13	0.0575292	1.09309	1431.02	0.058305	1.09309	343.864	0.0614522	1.09309	441.873	0.0611729	1.09309	643.721	0.0599408	1.09309	868.888	0.0601167	1.09309	1132.35	0.0610747	1.09309	1428.06	0.0608904	1.09309	343.665	0.0621278	1.09309	441.198	0.0620007	1.09309	639.894	0.0634797	1.09309	861.705	0.0624975	1.09309
	1.0991	344.636	0.0580163	1.0991	444.821	0.0575322	1.0991	648.518	0.0588658	1.0991	876.934	0.0574674	1.0991	1144.79	0.0574865	1.0991	1431.85	0.0582871	1.0991	344.075	0.0614232	1.0991	442.143	0.0611633	1.0991	644.106	0.0599049	1.0991	869.409	0.0600737	1.0991	1133.05	0.0610383	1.0991	1428.92	0.0608618	1.0991	343.878	0.0620802	1.0991	441.471	0.0619555	1.0991	640.3	0.063449	1.0991	862.243	0.0624443	1.0991
	1.1051	344.836	0.0579739	1.1051	445.077	0.0575198	1.1051	648.9	0.0588216	1.1051	877.437	0.0574275	1.1051	1145.44	0.0574421	1.1051	1432.69	0.0582364	1.1051	344.286	0.0613855	1.1051	442.413	0.0611119	1.1051	644.492	0.059869	1.1051	869.932	0.0600517	1.1051	1133.74	0.0610002	1.1051	1429.79	0.0608248	1.1051	344.092	0.0620507	1.1051	441.744	0.0619241	1.1051	640.706	0.0634087	1.1051	862.781	0.0624195	1.1051
	1.11111	345.036	0.0579403	1.11111	445.332	0.0574728	1.11111	649.281	0.0587684	1.11111	877.941	0.0573945	1.11111	1146.1	0.0574196	1.11111	1433.52	0.0582199	1.11111	344.497	0.0613478	1.11111	442.683	0.0610818	1.11111	644.878	0.0598333	1.11111	870.454	0.0600225	1.11111	1134.43	0.060963	1.11111	1430.66	0.0607878	1.11111	344.305	0.0620035	1.11111	442.018	0.0618718	1.11111	641.112	0.0633779	1.11111	863.319	0.0623594	1.11111
	1.11712	345.235	0.0579065	1.11712	445.588	0.0574468	1.11712	649.663	0.0587527	1.11712	878.445	0.0573616	1.11712	1146.76	0.057398	1.11712	1434.36	0.0581777	1.11712	344.709	0.0613192	1.11712	442.954	0.0610511	1.11712	645.263	0.0597974	1.11712	870.976	0.0599796	1.11712	1135.12	0.0609259	1.11712	1431.53	0.0607509	1.11712	344.519	0.0619825	1.11712	442.291	0.0618405	1.11712	641.518	0.0633379	1.11712	863.857	0.0623417	1.11712
	1.12312	345.435	0.0578819	1.12312	445.844	0.0574068	1.12312	650.044	0.058718	1.12312	878.948	0.0573357	1.12312	1147.42	0.0573546	1.12312	1435.19	0.0581515	1.12312	344.92	0.0612639	1.12312	443.224	0.0610003	1.12312	645.649	0.0597617	1.12312	871.498	0.0599437	1.12312	1135.81	0.0608888	1.12312	1432.4	0.060714	1.12312	344.732	0.0619267	1.12312	442.564	0.0617955	1.12312	641.924	0.0632883	1.12312	864.396	0.0622888	1.12312
	1.12913	345.635	0.0578398	1.12913	446.1	0.0573739	1.12913	650.425	0.0586743	1.12913	879.452	0.0572959	1.12913	1148.08	0.0573209	1.12913	1436.02	0.0581101	1.12913	345.131	0.0612438	1.12913	443.494	0.0609631	1.12913	646.034	0.059726	1.12913	872.02	0.0599078	1.12913	1136.5	0.0608632	1.12913	1433.27	0.0606855	1.12913	344.945	0.0618968	1.12913	442.838	0.0617641	1.12913	642.33	0.0632483	1.12913	864.934	0.06225	1.12913
	1.13513	345.835	0.0578061	1.13513	446.356	0.0573549	1.13513	650.807	0.0586399	1.13513	879.956	0.05727	1.13513	1148.73	0.0572889	1.13513	1436.86	0.0580756	1.13513	345.342	0.0612066	1.13513	443.764	0.0609257	1.13513	646.42	0.0596903	1.13513	872.542	0.0598578	1.13513	1137.19	0.0608041	1.13513	1434.14	0.0606403	1.13513	345.159	0.0618588	1.13513	443.111	0.0617258	1.13513	642.736	0.0632083	1.13513	865.472	0.0622112	1.13513
	1.14114	346.035	0.057764	1.14114	446.611	0.0573081	1.14114	651.188	0.0586148	1.14114	880.459	0.0572303	1.14114	1149.39	0.0572448	1.14114	1437.69	0.0580419	1.14114	345.554	0.0611692	1.14114	444.035	0.0608956	1.14114	646.806	0.0596547	1.14114	873.064	0.0598361	1.14114	1137.88	0.0607883	1.14114	1435.01	0.0606036	1.14114	345.372	0.0618206	1.14114	443.384	0.0616812	1.14114	643.142	0.0631779	1.14114	866.01	0.0621726	1.14114
	1.14715	346.234	0.0577572	1.14715	446.867	0.0572959	1.14715	651.57	0.0585806	1.14715	880.963	0.0571977	1.14715	1150.05	0.0572225	1.14715	1438.53	0.0580089	1.14715	345.765	0.0611138	1.14715	444.305	0.060845	1.14715	647.191	0.0596286	1.14715	873.586	0.0598003	1.14715	1138.58	0.0607417	1.14715	1435.88	0.0605676	1.14715	345.585	0.0617647	1.14715	443.658	0.0616499	1.14715	643.548	0.0631285	1.14715	866.548	0.062141	1.14715
	1.15315	346.434	0.0577063	1.15315	447.123	0.0572221	1.15315	651.951	0.0585463	1.15315	881.466	0.0571718	1.15315	1150.71	0.0571802	1.15315	1439.36	0.0579746	1.15315	345.976	0.0610944	1.15315	444.575	0.0608283	1.15315	647.577	0.059593	1.15315	874.108	0.0597645	1.15315	1139.27	0.0607145	1.15315	1436.75	0.0605302	1.15315	345.799	0.0617442	1.15315	443.931	0.0616049	1.15315	643.954	0.0630885	1.15315	867.086	0.0620883	1.15315
	1.15916	346.634	0.0576816	1.15916	447.379	0.0572303	1.15916	652.333	0.058512	1.15916	881.97	0.057146	1.15916	1151.36	0.0571675	1.15916	1440.19	0.0579417	1.15916	346.187	0.0610482	1.15916	444.845	0.0607709	1.15916	647.963	0.0595387	1.15916	874.63	0.0597289	1.15916	1139.96	0.0606566	1.15916	1437.62	0.0604936	1.15916	346.012	0.0617061	1.15916	444.204	0.061574	1.15916	644.36	0.0630489	1.15916	867.624	0.0620709	1.15916
	1.16516	346.834	0.0576308	1.16516	447.635	0.057177	1.16516	652.714	0.0584777	1.16516	882.474	0.0570926	1.16516	1152.02	0.0571357	1.16516	1441.03	0.0579158	1.16516	346.398	0.0610109	1.16516	445.115	0.0607409	1.16516	648.348	0.0595128	1.16516	875.152	0.0596793	1.16516	1140.65	0.0606409	1.16516	1438.49	0.0604654	1.16516	346.209	0.0569229	1.16516	444.457	0.05694	1.16516	644.735	0.0582542	1.16516	868.122	0.0574175	1.16516
	1.17117	347.034	0.0576063	1.17117	447.891	0.0571377	1.17117	653.096	0.058425	1.17117	882.977	0.057067	1.17117	1152.68	0.057071	1.17117	1441.86	0.0578663	1.17117	346.61	0.060974	1.17117	445.386	0.0607177	1.17117	648.734	0.0594773	1.17117	875.674	0.0596575	1.17117	1141.34	0.060605	1.17117	1439.35	0.0604122	1.17117	346.361	0.0438712	1.17117	444.654	0.044308	1.17117	645.026	0.0451371	1.17117	868.511	0.0447435	1.17117
	1.17718	347.234	0.0575823	1.17718	448.146	0.0571253	1.17718	653.477	0.0584095	1.17718	883.481	0.0570482	1.17718	1153.34	0.0570705	1.17718	1442.7	0.0578578	1.17718	346.796	0.0538312	1.17718	445.624	0.0535958	1.17718	649.077	0.0528842	1.17718	876.137	0.0528332	1.17718	1141.96	0.0538832	1.17718	1440.13	0.0536164	1.17718	346.513	0.0438433	1.17718	444.851	0.0442883	1.17718	645.317	0.0451264	1.17718	868.899	0.0447235	1.17718
	1.18318	347.433	0.0575489	1.18318	448.402	0.0570793	1.18318	653.858	0.0583753	1.18318	883.984	0.056995	1.18318	1153.99	0.0570163	1.18318	1443.53	0.0578153	1.18318	346.949	0.0441049	1.18318	445.82	0.0438906	1.18318	649.362	0.0439421	1.18318	876.519	0.0435539	1.18318	1142.47	0.0447461	1.18318	1440.76	0.0443649	1.18318	346.665	0.0438327	1.18318	445.048	0.0442687	1.18318	645.609	0.045106	1.18318	869.288	0.0447105	1.18318
	1.18919	347.633	0.0575158	1.18919	448.658	0.0570466	1.18919	654.24	0.0583507	1.18919	884.488	0.0569763	1.18919	1154.65	0.0570055	1.18919	1444.36	0.0577743	1.18919	347.102	0.0440944	1.18919	446.016	0.0438919	1.18919	649.647	0.0439039	1.18919	876.9	0.043528	1.18919	1142.98	0.0447374	1.18919	1441.4	0.0443285	1.18919	346.817	0.0438046	1.18919	445.245	0.0442422	1.18919	645.899	0.0450666	1.18919	869.676	0.0446764	1.18919
	1.19519	347.833	0.0574652	1.19519	448.914	0.0570209	1.19519	654.621	0.058298	1.19519	884.992	0.0569301	1.19519	1155.31	0.0569617	1.19519	1445.2	0.0577403	1.19519	347.255	0.0440836	1.19519	446.211	0.0438727	1.19519	649.932	0.0438846	1.19519	877.282	0.0435089	1.19519	1143.49	0.0447279	1.19519	1442.04	0.0443006	1.19519	346.968	0.0438033	1.19519	445.442	0.0442365	1.19519	646.191	0.0450654	1.19519	870.065	0.0446776	1.19519
	1.2012	348.033	0.0574497	1.2012	449.17	0.0569815	1.2012	655.003	0.0582641	1.2012	885.495	0.0569115	1.2012	1155.97	0.0569198	1.2012	1446.03	0.0577069	1.2012	347.408	0.0440466	1.2012	446.407	0.0438602	1.2012	650.218	0.0438747	1.2012	877.663	0.0434971	1.2012	1144	0.0446974	1.2012	1442.68	0.0443066	1.2012	347.12	0.0437662	1.2012	445.639	0.0442237	1.2012	646.482	0.0450449	1.2012	870.453	0.0446646	1.2012
	1.20721	348.227	0.055935	1.20721	449.419	0.0555496	1.20721	655.374	0.0567019	1.20721	885.986	0.0554317	1.20721	1156.61	0.0554713	1.20721	1446.85	0.0561882	1.20721	347.561	0.0440361	1.20721	446.603	0.0438409	1.20721	650.503	0.0438462	1.20721	878.045	0.0434712	1.20721	1144.51	0.044688	1.20721	1443.32	0.0442697	1.20721	347.272	0.0437649	1.20721	445.836	0.0441903	1.20721	646.773	0.0450248	1.20721	870.842	0.0446166	1.20721
	1.21321	348.372	0.0415659	1.21321	449.607	0.041802	1.21321	655.648	0.0417502	1.21321	886.353	0.0414371	1.21321	1157.09	0.0415309	1.21321	1447.45	0.0416285	1.21321	347.714	0.0440078	1.21321	446.798	0.043815	1.21321	650.788	0.0438081	1.21321	878.427	0.0434662	1.21321	1145.02	0.0446575	1.21321	1443.96	0.0442501	1.21321	347.424	0.0437455	1.21321	446.033	0.0441642	1.21321	647.064	0.045014	1.21321	871.23	0.0446178	1.21321
	1.21922	348.517	0.0415754	1.21922	449.795	0.041805	1.21922	655.922	0.0417608	1.21922	886.721	0.0414405	1.21922	1157.57	0.0415551	1.21922	1448.05	0.0416278	1.21922	347.867	0.044006	1.21922	446.994	0.0437889	1.21922	651.073	0.0438264	1.21922	878.808	0.0434333	1.21922	1145.53	0.0446271	1.21922	1444.6	0.0442644	1.21922	347.576	0.0437091	1.21922	446.23	0.0441445	1.21922	647.355	0.0449747	1.21922	871.618	0.0445767	1.21922
	1.22522	348.662	0.0415403	1.22522	449.983	0.0417875	1.22522	656.195	0.041706	1.22522	887.088	0.0414097	1.22522	1158.05	0.0415171	1.22522	1448.65	0.0416022	1.22522	348.02	0.043978	1.22522	447.19	0.0437767	1.22522	651.358	0.0438072	1.22522	879.19	0.0434215	1.22522	1146.04	0.0446386	1.22522	1445.24	0.0442116	1.22522	347.728	0.0436897	1.22522	446.427	0.044132	1.22522	647.646	0.0449546	1.22522	872.007	0.044571	1.22522
	1.23123	348.807	0.0415144	1.23123	450.171	0.0417631	1.23123	656.469	0.0416981	1.23123	887.455	0.0413993	1.23123	1158.53	0.0415215	1.23123	1449.25	0.0415842	1.23123	348.173	0.0439584	1.23123	447.385	0.0437573	1.23123	651.643	0.04376	1.23123	879.571	0.0434027	1.23123	1146.56	0.0445978	1.23123	1445.87	0.0441914	1.23123	347.88	0.0436885	1.23123	446.624	0.0441125	1.23123	647.937	0.0449533	1.23123	872.395	0.0445371	1.23123
	1.23724	348.951	0.0415147	1.23724	450.359	0.0417526	1.23724	656.742	0.04169	1.23724	887.822	0.0413685	1.23724	1159.01	0.0414611	1.23724	1449.86	0.0415676	1.23724	348.326	0.0439305	1.23724	447.581	0.0437453	1.23724	651.928	0.043741	1.23724	879.953	0.0433769	1.23724	1147.07	0.0445779	1.23724	1446.51	0.0441885	1.23724	348.032	0.0436516	1.23724	446.82	0.0440863	1.23724	648.228	0.0449047	1.23724	872.784	0.0445242	1.23724
	1.24324	349.096	0.0414711	1.24324	450.547	0.0417418	1.24324	657.016	0.0416725	1.24324	888.189	0.041365	1.24324	1159.49	0.0414551	1.24324	1450.46	0.0415503	1.24324	348.479	0.0439201	1.24324	447.777	0.0437054	1.24324	652.213	0.043731	1.24324	880.334	0.0433512	1.24324	1147.58	0.0445571	1.24324	1447.15	0.0441358	1.24324	348.184	0.0436503	1.24324	447.017	0.0440803	1.24324	648.519	0.0449129	1.24324	873.172	0.0445045	1.24324
	1.24925	349.241	0.0414892	1.24925	450.735	0.0417109	1.24925	657.29	0.0416646	1.24925	888.557	0.0413549	1.24925	1159.97	0.0414595	1.24925	1451.06	0.0415413	1.24925	348.632	0.0439005	1.24925	447.972	0.0437071	1.24925	652.498	0.0437213	1.24925	880.716	0.0433531	1.24925	1148.09	0.0445495	1.24925	1447.79	0.0441502	1.24925	348.335	0.0436224	1.24925	447.214	0.0440542	1.24925	648.81	0.0448739	1.24925	873.561	0.0444987	1.24925
	1.25525	349.386	0.0414717	1.25525	450.923	0.0416935	1.25525	657.564	0.0416287	1.25525	888.924	0.041324	1.25525	1160.45	0.0414311	1.25525	1451.66	0.0415234	1.25525	348.785	0.0438729	1.25525	448.168	0.0436741	1.25525	652.783	0.0436928	1.25525	881.097	0.0433136	1.25525	1148.6	0.044507	1.25525	1448.43	0.0441134	1.25525	348.487	0.0436034	1.25525	447.411	0.0440279	1.25525	649.101	0.044863	1.25525	873.949	0.0444649	1.25525
	1.26126	349.531	0.0414373	1.26126	451.111	0.0416965	1.26126	657.837	0.041639	1.26126	889.291	0.0413139	1.26126	1160.93	0.0414243	1.26126	1452.27	0.0415158	1.26126	348.938	0.0438709	1.26126	448.364	0.0436551	1.26126	653.069	0.0436737	1.26126	881.479	0.0433018	1.26126	1149.11	0.0445194	1.26126	1449.07	0.0441022	1.26126	348.639	0.0435755	1.26126	447.608	0.0440087	1.26126	649.392	0.0448243	1.26126	874.338	0.044445	1.26126
	1.26727	349.675	0.0414198	1.26727	451.298	0.0416386	1.26727	658.111	0.041594	1.26727	889.658	0.0412761	1.26727	1161.42	0.0413968	1.26727	1452.87	0.0414724	1.26727	349.091	0.0438342	1.26727	448.559	0.043636	1.26727	653.354	0.0436642	1.26727	881.86	0.0432831	1.26727	1149.62	0.0444787	1.26727	1449.71	0.0440835	1.26727	348.791	0.0435654	1.26727	447.805	0.0440097	1.26727	649.683	0.044823	1.26727	874.726	0.0444324	1.26727
	1.27327	349.82	0.0414027	1.27327	451.486	0.0416483	1.27327	658.385	0.0415953	1.27327	890.025	0.0412729	1.27327	1161.9	0.0413797	1.27327	1453.47	0.0414559	1.27327	349.244	0.0438235	1.27327	448.755	0.0436375	1.27327	653.639	0.0436356	1.27327	882.242	0.0432711	1.27327	1150.13	0.044459	1.27327	1450.35	0.0440551	1.27327	348.943	0.0435464	1.27327	448.002	0.0439834	1.27327	649.974	0.0448028	1.27327	875.115	0.0444126	1.27327
	1.27928	349.965	0.0413944	1.27928	451.674	0.0416241	1.27928	658.658	0.0415593	1.27928	890.393	0.0412558	1.27928	1162.38	0.0413626	1.27928	1454.07	0.0414545	1.27928	349.397	0.043796	1.27928	448.951	0.0436049	1.27928	653.924	0.0436166	1.27928	882.624	0.0432594	1.27928	1150.64	0.0444392	1.27928	1450.98	0.044044	1.27928	349.095	0.0435189	1.27928	448.199	0.0439507	1.27928	650.265	0.0447735	1.27928	875.503	0.044379	1.27928
	1.28528	350.11	0.0413599	1.28528	451.862	0.0416136	1.28528	658.932	0.0415422	1.28528	890.76	0.0412457	1.28528	1162.86	0.0413567	1.28528	1454.68	0.0414298	1.28528	349.55	0.0437852	1.28528	449.146	0.0435856	1.28528	654.209	0.0435976	1.28528	883.005	0.0432269	1.28528	1151.16	0.0444195	1.28528	1451.62	0.0440253	1.28528	349.247	0.0435085	1.28528	448.396	0.0439448	1.28528	650.556	0.0447722	1.28528	875.891	0.0443801	1.28528
	1.29129	350.254	0.0413602	1.29129	452.05	0.0415961	1.29129	659.206	0.0415527	1.29129	891.127	0.0412286	1.29129	1163.34	0.0413284	1.29129	1455.28	0.0414209	1.29129	349.703	0.0437663	1.29129	449.342	0.0435804	1.29129	654.494	0.0435787	1.29129	883.387	0.0432151	1.29129	1151.67	0.0443997	1.29129	1452.26	0.0440052	1.29129	349.399	0.0434896	1.29129	448.593	0.0439119	1.29129	650.847	0.0447332	1.29129	876.28	0.0443466	1.29129
	1.2973	350.399	0.0413342	1.2973	452.238	0.0415655	1.2973	659.479	0.0415075	1.2973	891.494	0.041198	1.2973	1163.82	0.0413113	1.2973	1455.88	0.0413955	1.2973	349.856	0.0437383	1.2973	449.538	0.0435343	1.2973	654.779	0.0435503	1.2973	883.768	0.0431896	1.2973	1152.18	0.0443792	1.2973	1452.9	0.0439865	1.2973	349.55	0.0434793	1.2973	448.79	0.0438928	1.2973	651.138	0.0447134	1.2973	876.668	0.0443269	1.2973
	1.3033	350.544	0.0413174	1.3033	452.426	0.0415617	1.3033	659.753	0.0414905	1.3033	891.862	0.0411947	1.3033	1164.3	0.0412839	1.3033	1456.48	0.0413784	1.3033	350.009	0.0437366	1.3033	449.733	0.0435287	1.3033	655.064	0.04355	1.3033	884.15	0.0431777	1.3033	1152.69	0.0443708	1.3033	1453.54	0.0439665	1.3033	349.702	0.0434432	1.3033	448.987	0.0438869	1.3033	651.43	0.044712	1.3033	877.057	0.0443143	1.3033
	1.30931	350.689	0.0413001	1.30931	452.614	0.0415511	1.30931	660.027	0.0414823	1.30931	892.229	0.0411846	1.30931	1164.78	0.0412875	1.30931	1457.09	0.0413606	1.30931	350.162	0.0437089	1.30931	449.929	0.0435033	1.30931	655.349	0.0435403	1.30931	884.531	0.0431454	1.30931	1153.2	0.0443407	1.30931	1454.18	0.0439472	1.30931	349.854	0.0434415	1.30931	449.184	0.0438543	1.30931	651.721	0.0446828	1.30931	877.445	0.0442946	1.30931
	1.31531	350.834	0.0412919	1.31531	452.802	0.0415204	1.31531	660.3	0.0414653	1.31531	892.596	0.0411539	1.31531	1165.26	0.0412499	1.31531	1457.69	0.0413524	1.31531	350.315	0.0436895	1.31531	450.125	0.0434977	1.31531	655.635	0.0434934	1.31531	884.913	0.0431406	1.31531	1153.71	0.044321	1.31531	1454.82	0.0439196	1.31531	350.006	0.0434055	1.31531	449.381	0.0438418	1.31531	652.012	0.0446535	1.31531	877.834	0.044254	1.31531
	1.32132	350.978	0.0412748	1.32132	452.99	0.0415168	1.32132	660.574	0.0414481	1.32132	892.963	0.0411439	1.32132	1165.74	0.0412432	1.32132	1458.29	0.0413353	1.32132	350.468	0.0436619	1.32132	450.32	0.0434653	1.32132	655.92	0.0434933	1.32132	885.295	0.043122	1.32132	1154.22	0.0443118	1.32132	1455.46	0.0439093	1.32132	350.158	0.0434038	1.32132	449.577	0.0438225	1.32132	652.303	0.0446334	1.32132	878.222	0.0442624	1.32132
	1.32733	351.123	0.0412404	1.32733	453.178	0.0414724	1.32733	660.848	0.0414308	1.32733	893.33	0.0411132	1.32733	1166.22	0.0412262	1.32733	1458.89	0.0413017	1.32733	350.621	0.0436517	1.32733	450.516	0.0434533	1.32733	656.205	0.0434649	1.32733	885.676	0.0430895	1.32733	1154.73	0.0442922	1.32733	1456.09	0.0438811	1.32733	350.31	0.0433676	1.32733	449.774	0.0438034	1.32733	652.594	0.044623	1.32733	878.611	0.0442289	1.32733
	1.33333	351.268	0.041232	1.33333	453.366	0.0414755	1.33333	661.121	0.0414045	1.33333	893.698	0.0411101	1.33333	1166.7	0.0412092	1.33333	1459.5	0.0413005	1.33333	350.774	0.0436326	1.33333	450.712	0.0434275	1.33333	656.49	0.043446	1.33333	886.058	0.0430848	1.33333	1155.24	0.0442725	1.33333	1456.73	0.043879	1.33333	350.443	0.0380871	1.33333	449.948	0.0385867	1.33333	652.848	0.0390008	1.33333	878.952	0.038881	1.33333
	1.33934	351.413	0.0412238	1.33934	453.554	0.0414515	1.33934	661.395	0.0413966	1.33934	894.065	0.0410863	1.33934	1167.18	0.0411922	1.33934	1460.1	0.0412759	1.33934	350.927	0.0436048	1.33934	450.908	0.0434222	1.33934	656.775	0.0434179	1.33934	886.439	0.0430732	1.33934	1155.76	0.0442322	1.33934	1457.37	0.0438426	1.33934	350.564	0.0344064	1.33934	450.105	0.034984	1.33934	653.078	0.0351337	1.33934	879.261	0.0351788	1.33934
	1.34534	351.557	0.0411895	1.34534	453.742	0.0414412	1.34534	661.669	0.0413794	1.34534	894.432	0.0410627	1.34534	1167.66	0.0411855	1.34534	1460.7	0.0412671	1.34534	351.065	0.0393071	1.34534	451.084	0.0391734	1.34534	657.033	0.0392451	1.34534	886.786	0.0391574	1.34534	1156.21	0.0396598	1.34534	1457.95	0.0393674	1.34534	350.684	0.034386	1.34534	450.263	0.0349649	1.34534	653.307	0.0351121	1.34534	879.571	0.0351663	1.34534
	1.35135	351.702	0.0411987	1.35135	453.93	0.0414172	1.35135	661.942	0.0413716	1.35135	894.799	0.0410594	1.35135	1168.14	0.0411583	1.35135	1461.3	0.04125	1.35135	351.186	0.0346933	1.35135	451.24	0.0346319	1.35135	657.261	0.034752	1.35135	887.097	0.0349987	1.35135	1156.62	0.0347885	1.35135	1458.45	0.0346048	1.35135	350.805	0.0344087	1.35135	450.42	0.0349594	1.35135	653.536	0.0351091	1.35135	879.88	0.0351748	1.35135
	1.35736	351.847	0.0411641	1.35736	454.118	0.0413934	1.35736	662.216	0.0413267	1.35736	895.166	0.0410358	1.35736	1168.62	0.0411311	1.35736	1461.91	0.0412159	1.35736	351.308	0.0346898	1.35736	451.397	0.0346201	1.35736	657.489	0.0347308	1.35736	887.407	0.0349864	1.35736	1157.02	0.034754	1.35736	1458.96	0.034584	1.35736	350.926	0.0343624	1.35736	450.578	0.0349407	1.35736	653.766	0.0350967	1.35736	880.189	0.0351277	1.35736
	1.36336	351.992	0.041156	1.36336	454.306	0.0413963	1.36336	662.49	0.0413466	1.36336	895.534	0.0410325	1.36336	1169.1	0.0411244	1.36336	1462.51	0.041216	1.36336	351.43	0.0346693	1.36336	451.553	0.0346214	1.36336	657.718	0.0347371	1.36336	887.718	0.0349949	1.36336	1157.42	0.0347427	1.36336	1459.46	0.0345809	1.36336	351.046	0.0343591	1.36336	450.735	0.0349418	1.36336	653.995	0.0350564	1.36336	880.498	0.0351293	1.36336
	1.36937	352.137	0.0411217	1.36937	454.493	0.0413658	1.36937	662.763	0.0413019	1.36937	895.901	0.0409953	1.36937	1169.59	0.0411186	1.36937	1463.11	0.0411991	1.36937	351.552	0.0346658	1.36937	451.709	0.0346097	1.36937	657.946	0.034716	1.36937	888.028	0.034962	1.36937	1157.82	0.0347307	1.36937	1459.96	0.03456	1.36937	351.167	0.0343385	1.36937	450.892	0.0349161	1.36937	654.224	0.0350628	1.36937	880.808	0.0351377	1.36937
	1.37537	352.281	0.0411221	1.37537	454.681	0.0413487	1.37537	663.037	0.0412939	1.37537	896.268	0.040992	1.37537	1170.07	0.0410804	1.37537	1463.71	0.0411739	1.37537	351.674	0.034645	1.37537	451.865	0.0345908	1.37537	658.174	0.0346945	1.37537	888.338	0.0349567	1.37537	1158.22	0.034729	1.37537	1460.47	0.0345488	1.37537	351.287	0.0343703	1.37537	451.05	0.0348972	1.37537	654.453	0.0350412	1.37537	881.117	0.0350907	1.37537
	1.38138	352.414	0.0377267	1.38138	454.854	0.0379958	1.38138	663.288	0.0378894	1.38138	896.606	0.0376725	1.38138	1170.51	0.0377457	1.38138	1464.27	0.0383046	1.38138	351.795	0.0346333	1.38138	452.022	0.0345855	1.38138	658.403	0.0346919	1.38138	888.649	0.0349582	1.38138	1158.63	0.0347169	1.38138	1460.97	0.0345444	1.38138	351.408	0.0343237	1.38138	451.207	0.0349052	1.38138	654.683	0.0350569	1.38138	881.426	0.0350992	1.38138
	1.38739	352.529	0.0324819	1.38739	455.003	0.0327885	1.38739	663.505	0.0326208	1.38739	896.897	0.0325324	1.38739	1170.89	0.0325901	1.38739	1464.77	0.0338632	1.38739	351.917	0.0346298	1.38739	452.178	0.0345738	1.38739	658.631	0.0346797	1.38739	888.959	0.0349254	1.38739	1159.03	0.0346937	1.38739	1461.48	0.0345414	1.38739	351.529	0.0343205	1.38739	451.364	0.0348727	1.38739	654.912	0.0350353	1.38739	881.735	0.035087	1.38739
	1.39339	352.643	0.032489	1.39339	455.152	0.0327844	1.39339	663.721	0.0326192	1.39339	897.189	0.0325354	1.39339	1171.27	0.0325795	1.39339	1465.27	0.0338681	1.39339	352.039	0.0346354	1.39339	452.334	0.034555	1.39339	658.859	0.0346771	1.39339	889.27	0.0349199	1.39339	1159.43	0.0347041	1.39339	1461.98	0.034513	1.39339	351.649	0.0343002	1.39339	451.522	0.0348811	1.39339	655.142	0.0350045	1.39339	882.044	0.0350538	1.39339
	1.3994	352.758	0.0324608	1.3994	455.302	0.0327802	1.3994	663.938	0.0325995	1.3994	897.481	0.0325316	1.3994	1171.65	0.0325578	1.3994	1465.76	0.0338484	1.3994	352.161	0.034597	1.3994	452.49	0.034543	1.3994	659.088	0.0346464	1.3994	889.58	0.034901	1.3994	1159.83	0.0346808	1.3994	1462.49	0.0345004	1.3994	351.77	0.0342884	1.3994	451.679	0.0348484	1.3994	655.371	0.0350014	1.3994	882.354	0.0350692	1.3994
	1.4054	352.872	0.0324676	1.4054	455.451	0.0327697	1.4054	664.154	0.0325981	1.4054	897.773	0.0325074	1.4054	1172.03	0.0325694	1.4054	1466.26	0.0338288	1.4054	352.283	0.0345939	1.4054	452.647	0.034538	1.4054	659.316	0.0346438	1.4054	889.891	0.0349025	1.4054	1160.23	0.0346576	1.4054	1462.99	0.0345056	1.4054	351.89	0.0342767	1.4054	451.837	0.0348431	1.4054	655.6	0.0349892	1.4054	882.663	0.0350293	1.4054
	1.41141	352.987	0.0324486	1.41141	455.6	0.0327454	1.41141	664.37	0.0325781	1.41141	898.065	0.0325037	1.41141	1172.41	0.0325264	1.41141	1466.75	0.0338256	1.41141	352.404	0.0345734	1.41141	452.803	0.0345258	1.41141	659.544	0.0346411	1.41141	890.201	0.0348766	1.41141	1160.64	0.0346568	1.41141	1463.5	0.0344766	1.41141	352.011	0.0342649	1.41141	451.994	0.0348312	1.41141	655.829	0.034977	1.41141	882.972	0.0350239	1.41141
	1.41742	353.101	0.0324208	1.41742	455.749	0.0327682	1.41742	664.587	0.0325677	1.41742	898.357	0.0325067	1.41742	1172.8	0.0325371	1.41742	1467.25	0.0338059	1.41742	352.526	0.0345526	1.41742	452.959	0.0344938	1.41742	659.773	0.0346104	1.41742	890.511	0.0348645	1.41742	1161.04	0.0346344	1.41742	1464	0.0344572	1.41742	352.132	0.0342705	1.41742	452.151	0.0348188	1.41742	656.059	0.0349647	1.41742	883.281	0.0350255	1.41742
	1.42342	353.216	0.0324448	1.42342	455.898	0.0327307	1.42342	664.803	0.0325663	1.42342	898.648	0.0324825	1.42342	1173.18	0.0325265	1.42342	1467.75	0.0338115	1.42342	352.648	0.034558	1.42342	453.115	0.0344954	1.42342	660.001	0.0345984	1.42342	890.822	0.0348522	1.42342	1161.44	0.0346224	1.42342	1464.5	0.0344447	1.42342	352.252	0.0342329	1.42342	452.309	0.0348133	1.42342	656.288	0.0349525	1.42342	883.59	0.0350063	1.42342
	1.42943	353.33	0.0324343	1.42943	456.048	0.0327266	1.42943	665.02	0.0325739	1.42943	898.94	0.0324789	1.42943	1173.56	0.032516	1.42943	1468.24	0.0337994	1.42943	352.77	0.0345375	1.42943	453.272	0.0344835	1.42943	660.229	0.0346051	1.42943	891.132	0.034847	1.42943	1161.84	0.0346311	1.42943	1465.01	0.0344581	1.42943	352.373	0.0342383	1.42943	452.466	0.0348083	1.42943	656.517	0.0349403	1.42943	883.9	0.0350009	1.42943
	1.43543	353.445	0.032398	1.43543	456.197	0.0327093	1.43543	665.236	0.0325359	1.43543	899.232	0.0324547	1.43543	1173.94	0.0325054	1.43543	1468.74	0.0337887	1.43543	352.892	0.0345341	1.43543	453.428	0.0344716	1.43543	660.458	0.0345747	1.43543	891.443	0.0348349	1.43543	1162.25	0.0345985	1.43543	1465.51	0.0344291	1.43543	352.493	0.034218	1.43543	452.624	0.0347891	1.43543	656.747	0.0349281	1.43543	884.209	0.0349956	1.43543
	1.44144	353.559	0.032396	1.44144	456.346	0.032692	1.44144	665.452	0.0325253	1.44144	899.524	0.0324441	1.44144	1174.32	0.0324948	1.44144	1469.23	0.0337684	1.44144	353.014	0.0345222	1.44144	453.584	0.0344732	1.44144	660.686	0.0345718	1.44144	891.753	0.0348296	1.44144	1162.65	0.0345968	1.44144	1466.02	0.0344262	1.44144	352.614	0.0342151	1.44144	452.781	0.0347638	1.44144	656.976	0.0349159	1.44144	884.518	0.0349627	1.44144
	1.44745	353.674	0.0323855	1.44745	456.495	0.0326811	1.44745	665.669	0.0325237	1.44745	899.815	0.0324268	1.44745	1174.7	0.0324741	1.44745	1469.73	0.0337489	1.44745	353.135	0.034493	1.44745	453.74	0.0344412	1.44745	660.914	0.0345508	1.44745	892.063	0.0348106	1.44745	1163.05	0.0345737	1.44745	1466.52	0.0343973	1.44745	352.734	0.0342031	1.44745	452.938	0.0347652	1.44745	657.205	0.0349037	1.44745	884.827	0.0349575	1.44745
	1.45345	353.788	0.0323835	1.45345	456.644	0.032684	1.45345	665.885	0.0325042	1.45345	900.107	0.0324434	1.45345	1175.08	0.0324839	1.45345	1470.23	0.0337538	1.45345	353.257	0.0344987	1.45345	453.897	0.0344494	1.45345	661.143	0.0345571	1.45345	892.374	0.0347984	1.45345	1163.45	0.0345729	1.45345	1467.03	0.0344107	1.45345	352.855	0.0341829	1.45345	453.096	0.0347528	1.45345	657.435	0.0348915	1.45345	885.137	0.034952	1.45345
	1.45946	353.903	0.0323645	1.45946	456.794	0.0326799	1.45946	666.102	0.0325028	1.45946	900.399	0.0324194	1.45946	1175.47	0.032453	1.45946	1470.72	0.0337261	1.45946	353.379	0.0344865	1.45946	454.053	0.0344173	1.45946	661.371	0.0345269	1.45946	892.684	0.0347864	1.45946	1163.85	0.034561	1.45946	1467.53	0.0343818	1.45946	352.976	0.0341798	1.45946	453.253	0.0347275	1.45946	657.664	0.0348794	1.45946	885.446	0.0349329	1.45946
	1.46546	354.017	0.0323541	1.46546	456.943	0.0326491	1.46546	666.318	0.0324829	1.46546	900.691	0.0324021	1.46546	1175.85	0.0324416	1.46546	1471.22	0.0337229	1.46546	353.501	0.0344746	1.46546	454.209	0.0344191	1.46546	661.599	0.0345333	1.46546	892.995	0.0347743	1.46546	1164.26	0.0345387	1.46546	1468.04	0.0343788	1.46546	353.096	0.0341684	1.46546	453.411	0.0347287	1.46546	657.893	0.0348579	1.46546	885.755	0.0349207	1.46546
	1.47147	354.132	0.0323521	1.47147	457.092	0.0326518	1.47147	666.534	0.0324725	1.47147	900.983	0.0323984	1.47147	1176.23	0.0324421	1.47147	1471.71	0.0337115	1.47147	353.623	0.0344715	1.47147	454.366	0.0344004	1.47147	661.828	0.0345123	1.47147	893.305	0.0347622	1.47147	1164.66	0.0345371	1.47147	1468.54	0.0343582	1.47147	353.217	0.0341479	1.47147	453.568	0.0347034	1.47147	658.123	0.0348645	1.47147	886.064	0.0349016	1.47147
	1.47748	354.246	0.0323247	1.47748	457.241	0.0326479	1.47748	666.751	0.0324709	1.47748	901.275	0.0323879	1.47748	1176.61	0.0324316	1.47748	1472.21	0.033692	1.47748	353.744	0.0344421	1.47748	454.522	0.0343886	1.47748	662.056	0.0345002	1.47748	893.615	0.0347365	1.47748	1165.06	0.0345149	1.47748	1469.04	0.034347	1.47748	353.337	0.0341363	1.47748	453.725	0.0347048	1.47748	658.352	0.0348522	1.47748	886.373	0.0348963	1.47748
	1.48348	354.361	0.0323139	1.48348	457.39	0.0326239	1.48348	666.967	0.0324606	1.48348	901.566	0.0323774	1.48348	1176.99	0.0324109	1.48348	1472.71	0.0336888	1.48348	353.866	0.0344305	1.48348	454.678	0.0343768	1.48348	662.284	0.0344885	1.48348	893.926	0.034738	1.48348	1165.46	0.0345133	1.48348	1469.55	0.0343516	1.48348	353.458	0.0341419	1.48348	453.883	0.0346926	1.48348	658.581	0.0348215	1.48348	886.683	0.0348911	1.48348
	1.48949	354.475	0.0323295	1.48949	457.539	0.0326201	1.48949	667.184	0.0324409	1.48949	901.858	0.0323737	1.48949	1177.37	0.0324106	1.48949	1473.2	0.0336781	1.48949	353.988	0.0344271	1.48949	454.834	0.034365	1.48949	662.512	0.0344672	1.48949	894.236	0.034726	1.48949	1165.86	0.0345014	1.48949	1470.05	0.0343146	1.48949	353.579	0.0341042	1.48949	454.04	0.0346673	1.48949	658.81	0.0348186	1.48949	886.992	0.034872	1.48949
	1.49549	354.59	0.0323018	1.49549	457.689	0.0326027	1.49549	667.4	0.0324393	1.49549	902.15	0.0323699	1.49549	1177.75	0.0324001	1.49549	1473.7	0.0336743	1.49549	354.11	0.0344068	1.49549	454.991	0.0343532	1.49549	662.741	0.0344739	1.49549	894.547	0.034714	1.49549	1166.27	0.0344895	1.49549	1470.56	0.0343198	1.49549	353.699	0.0341101	1.49549	454.198	0.0346754	1.49549	659.04	0.0348158	1.49549	887.301	0.0348598	1.49549
	1.5015	354.704	0.0322829	1.5015	457.838	0.032592	1.5015	667.616	0.032429	1.5015	902.442	0.0323324	1.5015	1178.14	0.0323794	1.5015	1474.19	0.0336466	1.5015	354.232	0.0343947	1.5015	455.147	0.0343414	1.5015	662.969	0.0344435	1.5015	894.857	0.0347019	1.5015	1166.67	0.0344776	1.5015	1471.06	0.0342992	1.5015	353.798	0.0279551	1.5015	454.322	0.0274942	1.5015	659.228	0.0284875	1.5015	887.545	0.0274531	1.5015
	1.50751	354.819	0.0322894	1.50751	457.987	0.0325947	1.50751	667.833	0.0324093	1.50751	902.734	0.0323356	1.50751	1178.52	0.0323791	1.50751	1474.69	0.0336516	1.50751	354.353	0.0343919	1.50751	455.303	0.0343362	1.50751	663.197	0.034441	1.50751	895.168	0.0346967	1.50751	1167.07	0.0344545	1.50751	1471.57	0.0342882	1.50751	353.895	0.0273865	1.50751	454.444	0.0268083	1.50751	659.412	0.0279054	1.50751	887.782	0.0267509	1.50751
	1.51351	354.933	0.0322705	1.51351	458.136	0.032564	1.51351	668.049	0.0324078	1.51351	903.025	0.0323183	1.51351	1178.9	0.0323584	1.51351	1475.19	0.033624	1.51351	354.459	0.0298499	1.51351	455.439	0.0298204	1.51351	663.396	0.0300022	1.51351	895.437	0.0300755	1.51351	1167.42	0.0299357	1.51351	1472.01	0.0298709	1.51351	353.992	0.0273618	1.51351	454.566	0.0268077	1.51351	659.595	0.0278791	1.51351	888.02	0.0267645	1.51351
	1.51952	355.048	0.0322601	1.51952	458.285	0.0325667	1.51952	668.266	0.0323883	1.51952	903.317	0.0323214	1.51952	1179.28	0.0323582	1.51952	1475.68	0.0336297	1.51952	354.551	0.0260182	1.51952	455.557	0.0260323	1.51952	663.571	0.0262764	1.51952	895.671	0.026188	1.51952	1167.72	0.02612	1.51952	1472.39	0.0261392	1.51952	354.089	0.0273631	1.51952	454.688	0.0268073	1.51952	659.779	0.0278806	1.51952	888.257	0.0267367	1.51952
	1.52552	355.162	0.0322585	1.52552	458.435	0.0325496	1.52552	668.482	0.0323778	1.52552	903.609	0.0322974	1.52552	1179.66	0.0323477	1.52552	1476.18	0.0336177	1.52552	354.644	0.0260199	1.52552	455.676	0.0260387	1.52552	663.745	0.0262602	1.52552	895.906	0.0261948	1.52552	1168.03	0.0261132	1.52552	1472.78	0.0261235	1.52552	354.186	0.0273728	1.52552	454.81	0.0267999	1.52552	659.963	0.0278728	1.52552	888.495	0.0267364	1.52552
	1.53153	355.277	0.0322393	1.53153	458.584	0.0325458	1.53153	668.698	0.0323855	1.53153	903.901	0.0323005	1.53153	1180.04	0.0323364	1.53153	1476.67	0.0335901	1.53153	354.736	0.0260134	1.53153	455.795	0.0260121	1.53153	663.919	0.0262718	1.53153	896.141	0.0261811	1.53153	1168.33	0.0261175	1.53153	1473.16	0.0261255	1.53153	354.282	0.0273481	1.53153	454.932	0.0267998	1.53153	660.147	0.027865	1.53153	888.732	0.026743	1.53153
	1.53754	355.391	0.0322287	1.53754	458.733	0.0325284	1.53754	668.915	0.032366	1.53754	904.193	0.03229	1.53754	1180.42	0.0323166	1.53754	1477.17	0.033587	1.53754	354.828	0.0260151	1.53754	455.913	0.0260185	1.53754	664.094	0.0262464	1.53754	896.375	0.0261879	1.53754	1168.64	0.0261098	1.53754	1473.55	0.0261261	1.53754	354.379	0.0273403	1.53754	455.053	0.026779	1.53754	660.331	0.0278665	1.53754	888.97	0.026729	1.53754
	1.54354	355.506	0.0322357	1.54354	458.882	0.0325244	1.54354	669.131	0.0323555	1.54354	904.485	0.0322729	1.54354	1180.81	0.0323163	1.54354	1477.67	0.0335845	1.54354	354.921	0.0260084	1.54354	456.032	0.0260251	1.54354	664.268	0.0262487	1.54354	896.61	0.026181	1.54354	1168.94	0.0260825	1.54354	1473.93	0.0261119	1.54354	354.476	0.0273419	1.54354	455.175	0.026765	1.54354	660.515	0.0278588	1.54354	889.207	0.0267011	1.54354
	1.54955	355.621	0.0321997	1.54955	459.031	0.0325073	1.54955	669.348	0.0323449	1.54955	904.776	0.0322625	1.54955	1181.19	0.0323161	1.54955	1478.16	0.0335563	1.54955	355.013	0.0260016	1.54955	456.15	0.0260118	1.54955	664.442	0.026242	1.54955	896.845	0.0261741	1.54955	1169.25	0.0260962	1.54955	1474.31	0.0261132	1.54955	354.573	0.0273341	1.54955	455.297	0.0267783	1.54955	660.699	0.027851	1.54955	889.445	0.0267147	1.54955
	1.55555	355.716	0.0269546	1.55555	459.156	0.0270718	1.55555	669.529	0.0271006	1.55555	905.019	0.0268014	1.55555	1181.51	0.0268806	1.55555	1478.58	0.0281106	1.55555	355.105	0.0259864	1.55555	456.269	0.0259916	1.55555	664.617	0.0262441	1.55555	897.079	0.0261606	1.55555	1169.55	0.02608	1.55555	1474.7	0.0261226	1.55555	354.67	0.0273267	1.55555	455.419	0.0267575	1.55555	660.883	0.027834	1.55555	889.682	0.0267076	1.55555
	1.56156	355.804	0.0246137	1.56156	459.269	0.0246648	1.56156	669.695	0.0247776	1.56156	905.24	0.0243866	1.56156	1181.79	0.0244967	1.56156	1478.96	0.0256598	1.56156	355.197	0.0259881	1.56156	456.388	0.0259849	1.56156	664.791	0.0262374	1.56156	897.314	0.0261469	1.56156	1169.86	0.0260826	1.56156	1475.08	0.0260826	1.56156	354.767	0.0273107	1.56156	455.541	0.0267503	1.56156	661.067	0.0278261	1.56156	889.92	0.0266799	1.56156
	1.56757	355.892	0.0246161	1.56757	459.382	0.0246524	1.56757	669.861	0.0247625	1.56757	905.46	0.0243874	1.56757	1182.08	0.0245009	1.56757	1479.34	0.0256776	1.56757	355.29	0.0259813	1.56757	456.506	0.0259915	1.56757	664.965	0.0262212	1.56757	897.548	0.0261536	1.56757	1170.16	0.0260758	1.56757	1475.47	0.0260846	1.56757	354.864	0.0272945	1.56757	455.663	0.0267432	1.56757	661.251	0.0278185	1.56757	890.157	0.0266863	1.56757
	1.57357	355.979	0.02461	1.57357	459.495	0.0246527	1.57357	670.027	0.0247562	1.57357	905.681	0.0243881	1.57357	1182.37	0.0244847	1.57357	1479.72	0.0256541	1.57357	355.382	0.0259746	1.57357	456.625	0.0259646	1.57357	665.14	0.0262051	1.57357	897.783	0.02614	1.57357	1170.47	0.0260485	1.57357	1475.85	0.0260771	1.57357	354.961	0.0273046	1.57357	455.784	0.026736	1.57357	661.435	0.0278016	1.57357	890.395	0.0266793	1.57357
	1.57958	356.067	0.0245871	1.57958	459.608	0.0246335	1.57958	670.193	0.0247593	1.57958	905.902	0.024362	1.57958	1182.66	0.0244787	1.57958	1480.1	0.0256482	1.57958	355.474	0.025951	1.57958	456.743	0.0259712	1.57958	665.314	0.0262076	1.57958	898.018	0.0261264	1.57958	1170.77	0.0260631	1.57958	1476.24	0.026071	1.57958	355.057	0.0272968	1.57958	455.906	0.0267291	1.57958	661.618	0.0278123	1.57958	890.632	0.0266722	1.57958
	1.58558	356.154	0.0245895	1.58558	459.722	0.0246275	1.58558	670.358	0.0247257	1.58558	906.122	0.0243562	1.58558	1182.95	0.0244617	1.58558	1480.47	0.0256335	1.58558	355.566	0.0259611	1.58558	456.862	0.0259579	1.58558	665.488	0.0262006	1.58558	898.252	0.0261195	1.58558	1171.08	0.0260554	1.58558	1476.62	0.0260723	1.58558	355.154	0.0272722	1.58558	456.028	0.0267283	1.58558	661.802	0.0278045	1.58558	890.87	0.026672	1.58558
	1.59159	356.242	0.0245748	1.59159	459.835	0.0246477	1.59159	670.524	0.024738	1.59159	906.343	0.0243703	1.59159	1183.24	0.0244667	1.59159	1480.85	0.0256343	1.59159	355.659	0.0259456	1.59159	456.98	0.0259645	1.59159	665.662	0.0261847	1.59159	898.487	0.0261195	1.59159	1171.38	0.0260384	1.59159	1477.01	0.0260567	1.59159	355.251	0.0272822	1.59159	456.15	0.0267214	1.59159	661.986	0.0277784	1.59159	891.107	0.0266512	1.59159
	1.5976	356.329	0.0245945	1.5976	459.948	0.0246154	1.5976	670.69	0.02475	1.5976	906.564	0.0243509	1.5976	1183.53	0.0244608	1.5976	1481.23	0.0256447	1.5976	355.751	0.0259392	1.5976	457.099	0.0259444	1.5976	665.837	0.0261868	1.5976	898.721	0.026106	1.5976	1171.69	0.0260418	1.5976	1477.39	0.0260506	1.5976	355.348	0.0272658	1.5976	456.272	0.0267208	1.5976	662.17	0.0277891	1.5976	891.345	0.0266645	1.5976
	1.6036	356.417	0.0245885	1.6036	460.061	0.0246093	1.6036	670.856	0.0247438	1.6036	906.785	0.0243383	1.6036	1183.82	0.0244649	1.6036	1481.61	0.0256219	1.6036	355.843	0.0259238	1.6036	457.218	0.0259443	1.6036	666.011	0.0261708	1.6036	898.956	0.0261059	1.6036	1171.99	0.0260257	1.6036	1477.78	0.0260432	1.6036	355.445	0.0272586	1.6036	456.394	0.0266937	1.6036	662.354	0.027763	1.6036	891.582	0.0266438	1.6036
	1.60961	356.504	0.0245653	1.60961	460.175	0.0246165	1.60961	671.022	0.0247196	1.60961	907.005	0.0243458	1.60961	1184.11	0.0244589	1.60961	1481.99	0.0256315	1.60961	355.935	0.0259342	1.60961	457.336	0.0259443	1.60961	666.185	0.0261824	1.60961	899.191	0.0261058	1.60961	1172.3	0.0260283	1.60961	1478.16	0.0260452	1.60961	355.542	0.0272599	1.60961	456.516	0.0267065	1.60961	662.538	0.0277737	1.60961	891.82	0.0266367	1.60961
	1.61561	356.592	0.0245593	1.61561	460.288	0.0245837	1.61561	671.188	0.0247043	1.61561	907.226	0.0243197	1.61561	1184.4	0.0244327	1.61561	1482.37	0.0255919	1.61561	356.028	0.0259275	1.61561	457.455	0.0259175	1.61561	666.36	0.0261571	1.61561	899.425	0.0260922	1.61561	1172.6	0.026001	1.61561	1478.55	0.0260384	1.61561	355.639	0.0272435	1.61561	456.637	0.0266861	1.61561	662.722	0.0277567	1.61561	892.057	0.0266228	1.61561
	1.62162	356.68	0.0245617	1.62162	460.401	0.0246109	1.62162	671.354	0.0247256	1.62162	907.447	0.024334	1.62162	1184.69	0.0244369	1.62162	1482.75	0.0256022	1.62162	356.12	0.0259123	1.62162	457.573	0.0259374	1.62162	666.534	0.0261688	1.62162	899.66	0.026099	1.62162	1172.91	0.0260148	1.62162	1478.93	0.0260235	1.62162	355.736	0.0272363	1.62162	456.759	0.0266724	1.62162	662.906	0.027749	1.62162	892.295	0.0266294	1.62162
	1.62763	356.767	0.0245472	1.62763	460.514	0.0245786	1.62763	671.519	0.0246921	1.62763	907.667	0.0243213	1.62763	1184.98	0.0244309	1.62763	1483.13	0.0256037	1.62763	356.212	0.025914	1.62763	457.692	0.0259176	1.62763	666.708	0.0261435	1.62763	899.895	0.0260718	1.62763	1173.21	0.0259986	1.62763	1479.32	0.0260242	1.62763	355.832	0.0272461	1.62763	456.881	0.0266784	1.62763	663.09	0.0277505	1.62763	892.532	0.0266153	1.62763
	1.63363	356.855	0.0245328	1.63363	460.627	0.0245921	1.63363	671.685	0.0247134	1.63363	907.888	0.0243155	1.63363	1185.27	0.0244241	1.63363	1483.51	0.0255803	1.63363	356.305	0.0259073	1.63363	457.811	0.0258973	1.63363	666.883	0.0261458	1.63363	900.129	0.0260651	1.63363	1173.52	0.0260012	1.63363	1479.7	0.02601	1.63363	355.929	0.0272215	1.63363	457.003	0.0266649	1.63363	663.274	0.0277428	1.63363	892.77	0.0266083	1.63363
	1.63964	356.942	0.0245436	1.63964	460.741	0.0245797	1.63964	671.851	0.0246799	1.63964	908.109	0.0242961	1.63964	1185.56	0.0244088	1.63964	1483.89	0.0255906	1.63964	356.397	0.0258838	1.63964	457.929	0.0259039	1.63964	667.057	0.0261391	1.63964	900.364	0.0260651	1.63964	1173.82	0.0259945	1.63964	1480.09	0.0260025	1.63964	356.026	0.0272054	1.63964	457.125	0.0266576	1.63964	663.458	0.0277168	1.63964	893.007	0.0265944	1.63964
	1.64564	357.03	0.0245292	1.64564	460.854	0.0245735	1.64564	672.017	0.024683	1.64564	908.329	0.0243103	1.64564	1185.85	0.024413	1.64564	1484.27	0.025576	1.64564	356.489	0.0258939	1.64564	458.048	0.0258972	1.64564	667.231	0.0261412	1.64564	900.598	0.0260582	1.64564	1174.13	0.0259775	1.64564	1480.47	0.0260046	1.64564	356.123	0.0272238	1.64564	457.247	0.0266505	1.64564	663.641	0.0277181	1.64564	893.244	0.0265942	1.64564
	1.65165	357.117	0.0245232	1.65165	460.967	0.0245609	1.65165	672.183	0.0246768	1.65165	908.55	0.0243044	1.65165	1186.14	0.024407	1.65165	1484.65	0.0255688	1.65165	356.581	0.0258872	1.65165	458.166	0.0258908	1.65165	667.406	0.0261254	1.65165	900.833	0.0260515	1.65165	1174.43	0.0259716	1.65165	1480.86	0.0259978	1.65165	356.22	0.0271993	1.65165	457.368	0.0266502	1.65165	663.825	0.0277198	1.65165	893.482	0.026594	1.65165
	1.65766	357.205	0.0245258	1.65766	461.08	0.0245679	1.65766	672.349	0.0246708	1.65766	908.771	0.0242918	1.65766	1186.43	0.0244011	1.65766	1485.03	0.025571	1.65766	356.674	0.0258634	1.65766	458.285	0.0258838	1.65766	667.58	0.0261093	1.65766	901.068	0.0260447	1.65766	1174.74	0.0259742	1.65766	1481.24	0.0259829	1.65766	356.317	0.0271916	1.65766	457.49	0.0266363	1.65766	664.009	0.0277029	1.65766	893.719	0.0265799	1.65766
	1.66366	357.293	0.0245111	1.66366	461.194	0.0245554	1.66366	672.515	0.0246737	1.66366	908.992	0.0242926	1.66366	1186.71	0.0243951	1.66366	1485.41	0.0255483	1.66366	356.766	0.0258738	1.66366	458.403	0.0258706	1.66366	667.754	0.0261116	1.66366	901.302	0.0260311	1.66366	1175.04	0.0259675	1.66366	1481.63	0.0259755	1.66366	356.409	0.0257543	1.66366	457.606	0.0252816	1.66366	664.184	0.0263257	1.66366	893.945	0.0251798	1.66366
	1.66967	357.38	0.0245219	1.66967	461.307	0.0245496	1.66967	672.68	0.0246677	1.66967	909.212	0.02428	1.66967	1187	0.0243993	1.66967	1485.79	0.0255579	1.66967	356.858	0.0258671	1.66967	458.522	0.0258837	1.66967	667.929	0.026105	1.66967	901.537	0.0260311	1.66967	1175.35	0.0259616	1.66967	1482.01	0.0259856	1.66967	356.484	0.0211322	1.66967	457.702	0.020934	1.66967	664.33	0.0219537	1.66967	894.13	0.020756	1.66967
	1.67567	357.468	0.0244907	1.67567	461.42	0.0245301	1.67567	672.846	0.0246343	1.67567	909.433	0.0242607	1.67567	1187.29	0.0243622	1.67567	1486.17	0.0255427	1.67567	356.95	0.025852	1.67567	458.641	0.0258572	1.67567	668.103	0.0260889	1.67567	901.772	0.0260379	1.67567	1175.65	0.0259438	1.67567	1482.4	0.0259539	1.67567	356.559	0.0211535	1.67567	457.798	0.0209429	1.67567	664.476	0.0219581	1.67567	894.316	0.0207517	1.67567
	1.68168	357.555	0.0245015	1.68168	461.533	0.0245572	1.68168	673.012	0.0246737	1.68168	909.654	0.0242817	1.68168	1187.58	0.0243975	1.68168	1486.55	0.0255449	1.68168	357.03	0.022263	1.68168	458.743	0.0223306	1.68168	668.253	0.0224371	1.68168	901.974	0.0224507	1.68168	1175.92	0.0227907	1.68168	1482.73	0.0224893	1.68168	356.635	0.0211407	1.68168	457.893	0.0209317	1.68168	664.622	0.0219532	1.68168	894.501	0.0207542	1.68168
	1.68769	357.643	0.0244871	1.68769	461.646	0.0245246	1.68769	673.178	0.0246312	1.68769	909.874	0.0242556	1.68769	1187.87	0.0243612	1.68769	1486.93	0.0255384	1.68769	357.101	0.0198989	1.68769	458.835	0.0200105	1.68769	668.387	0.0200298	1.68769	902.155	0.0200772	1.68769	1176.17	0.0207097	1.68769	1483.03	0.0201952	1.68769	356.71	0.0211359	1.68769	457.989	0.0209274	1.68769	664.768	0.0219576	1.68769	894.687	0.0207431	1.68769
	1.69369	357.73	0.0244898	1.69369	461.76	0.0245255	1.69369	673.344	0.0246343	1.69369	910.095	0.0242631	1.69369	1188.16	0.0243654	1.69369	1487.31	0.0255238	1.69369	357.172	0.0198949	1.69369	458.927	0.0200131	1.69369	668.52	0.0200258	1.69369	902.336	0.0201003	1.69369	1176.41	0.0207165	1.69369	1483.33	0.0201911	1.69369	356.785	0.0211143	1.69369	458.085	0.0209298	1.69369	664.913	0.0219253	1.69369	894.872	0.0207387	1.69369
	1.6997	357.818	0.0244835	1.6997	461.873	0.0245192	1.6997	673.51	0.0246373	1.6997	910.316	0.0242438	1.6997	1188.45	0.0243595	1.6997	1487.69	0.0255253	1.6997	357.243	0.0199081	1.6997	459.019	0.0200093	1.6997	668.654	0.0200218	1.6997	902.518	0.0200826	1.6997	1176.65	0.0206901	1.6997	1483.63	0.0202113	1.6997	356.861	0.0211273	1.6997	458.181	0.0209387	1.6997	665.059	0.0219296	1.6997	895.058	0.0207413	1.6997
	1.7057	357.906	0.0244608	1.7057	461.986	0.0245132	1.7057	673.676	0.0246311	1.7057	910.536	0.024238	1.7057	1188.74	0.0243535	1.7057	1488.07	0.0255101	1.7057	357.314	0.0198867	1.7057	459.11	0.0200118	1.7057	668.788	0.0200087	1.7057	902.699	0.0200922	1.7057	1176.9	0.0207079	1.7057	1483.93	0.0201749	1.7057	356.936	0.0211312	1.7057	458.277	0.0209142	1.7057	665.205	0.0219432	1.7057	895.244	0.0207438	1.7057
	1.71171	357.993	0.0244715	1.71171	462.099	0.024494	1.71171	673.841	0.0246252	1.71171	910.757	0.0242522	1.71171	1189.03	0.0243476	1.71171	1488.45	0.0255123	1.71171	357.385	0.0199001	1.71171	459.202	0.0200144	1.71171	668.922	0.0200321	1.71171	902.88	0.0200948	1.71171	1177.14	0.0207028	1.71171	1484.23	0.0202031	1.71171	357.012	0.0211267	1.71171	458.373	0.0209033	1.71171	665.351	0.0219383	1.71171	895.429	0.0207122	1.71171
	1.71772	358.081	0.0244656	1.71772	462.212	0.0245079	1.71772	674.007	0.0246099	1.71772	910.978	0.0242262	1.71772	1189.32	0.0243307	1.71772	1488.83	0.0254897	1.71772	357.456	0.0198878	1.71772	459.294	0.0199971	1.71772	669.056	0.0199916	1.71772	903.062	0.0200842	1.71772	1177.38	0.0206985	1.71772	1484.53	0.0201829	1.71772	357.087	0.0211052	1.71772	458.468	0.0208987	1.71772	665.497	0.0219152	1.71772	895.615	0.0207216	1.71772
	1.72372	358.169	0.0246729	1.72372	462.327	0.0247131	1.72372	674.175	0.0248304	1.72372	911.201	0.0244482	1.72372	1189.61	0.024572	1.72372	1489.21	0.0257283	1.72372	357.527	0.0198835	1.72372	459.386	0.0199933	1.72372	669.19	0.0200149	1.72372	903.243	0.0200733	1.72372	1177.63	0.020684	1.72372	1484.83	0.0201869	1.72372	357.162	0.0211091	1.72372	458.564	0.0209079	1.72372	665.643	0.0219196	1.72372	895.8	0.0207309	1.72372
	1.72973	358.236	0.0187791	1.72973	462.413	0.0187597	1.72973	674.299	0.0184596	1.72973	911.368	0.0183734	1.72973	1189.83	0.018327	1.72973	1489.49	0.018624	1.72973	357.598	0.0198883	1.72973	459.478	0.0199958	1.72973	669.324	0.0200109	1.72973	903.424	0.0200692	1.72973	1177.87	0.020701	1.72973	1485.13	0.0201748	1.72973	357.238	0.0211047	1.72973	458.66	0.0208967	1.72973	665.789	0.0219148	1.72973	895.986	0.0206994	1.72973
	1.73573	358.304	0.0189713	1.73573	462.501	0.0189411	1.73573	674.425	0.0186646	1.73573	911.537	0.0185576	1.73573	1190.05	0.0185178	1.73573	1489.77	0.0188085	1.73573	357.67	0.0198759	1.73573	459.57	0.0199851	1.73573	669.457	0.0199978	1.73573	903.606	0.0200653	1.73573	1178.11	0.0206856	1.73573	1485.43	0.0201714	1.73573	357.313	0.0210834	1.73573	458.756	0.0208924	1.73573	665.935	0.02191	1.73573	896.171	0.0207155	1.73573
	1.74174	358.372	0.018968	1.74174	462.589	0.0189504	1.74174	674.551	0.0186519	1.74174	911.706	0.0185543	1.74174	1190.27	0.0185253	1.74174	1490.05	0.018805	1.74174	357.741	0.0198717	1.74174	459.661	0.0199878	1.74174	669.591	0.0199848	1.74174	903.787	0.0200747	1.74174	1178.36	0.0206814	1.74174	1485.73	0.0201747	1.74174	357.388	0.0210958	1.74174	458.852	0.0208815	1.74174	666.08	0.0218868	1.74174	896.357	0.0206975	1.74174
	1.74775	358.44	0.0189644	1.74775	462.676	0.0189272	1.74775	674.676	0.0186214	1.74775	911.875	0.0185373	1.74775	1190.49	0.0185017	1.74775	1490.33	0.0188014	1.74775	357.812	0.019868	1.74775	459.753	0.0199771	1.74775	669.725	0.0199898	1.74775	903.968	0.0200573	1.74775	1178.6	0.0206669	1.74775	1486.02	0.0201545	1.74775	357.464	0.0211	1.74775	458.948	0.0208904	1.74775	666.226	0.0219095	1.74775	896.542	0.0207137	1.74775
	1.75375	358.508	0.0189435	1.75375	462.764	0.0189236	1.75375	674.802	0.0186449	1.75375	912.045	0.0185541	1.75375	1190.71	0.0185184	1.75375	1490.61	0.0187898	1.75375	357.883	0.0198551	1.75375	459.845	0.0199798	1.75375	669.859	0.0199858	1.75375	904.149	0.0200464	1.75375	1178.85	0.0206728	1.75375	1486.32	0.0201585	1.75375	357.539	0.0210872	1.75375	459.043	0.0208725	1.75375	666.372	0.0218956	1.75375	896.728	0.0206822	1.75375
	1.75976	358.576	0.0189315	1.75976	462.851	0.0189332	1.75976	674.928	0.0186324	1.75976	912.214	0.0185371	1.75976	1190.93	0.0184839	1.75976	1490.89	0.0187695	1.75976	357.954	0.0198601	1.75976	459.937	0.0199693	1.75976	669.993	0.0199818	1.75976	904.331	0.020056	1.75976	1179.09	0.0206694	1.75976	1486.62	0.0201544	1.75976	357.615	0.0210654	1.75976	459.139	0.0208817	1.75976	666.518	0.0218816	1.75976	896.913	0.0206916	1.75976
	1.76576	358.644	0.018962	1.76576	462.939	0.0189164	1.76576	675.054	0.0186381	1.76576	912.383	0.0185337	1.76576	1191.15	0.0185015	1.76576	1491.17	0.0187915	1.76576	358.025	0.0198475	1.76576	460.029	0.0199651	1.76576	670.127	0.0199687	1.76576	904.512	0.0200451	1.76576	1179.33	0.0206643	1.76576	1486.92	0.0201504	1.76576	357.69	0.021078	1.76576	459.235	0.0208839	1.76576	666.664	0.021886	1.76576	897.099	0.0207077	1.76576
	1.77177	358.712	0.01895	1.77177	463.027	0.0189193	1.77177	675.179	0.0186345	1.77177	912.552	0.0185371	1.77177	1191.37	0.0184871	1.77177	1491.45	0.0187873	1.77177	358.096	0.019852	1.77177	460.121	0.0199546	1.77177	670.26	0.0199829	1.77177	904.693	0.0200411	1.77177	1179.58	0.0206498	1.77177	1487.22	0.0201463	1.77177	357.765	0.0210738	1.77177	459.331	0.020873	1.77177	666.81	0.0218812	1.77177	897.285	0.020683	1.77177
	1.77778	358.78	0.0189378	1.77778	463.114	0.0189093	1.77778	675.305	0.0186131	1.77778	912.721	0.0185268	1.77778	1191.59	0.0184946	1.77778	1491.73	0.0187757	1.77778	358.167	0.0198483	1.77778	460.212	0.0199639	1.77778	670.394	0.0199607	1.77778	904.875	0.0200439	1.77778	1179.82	0.0206456	1.77778	1487.52	0.0201342	1.77778	357.841	0.0210778	1.77778	459.427	0.0208619	1.77778	666.955	0.0218673	1.77778	897.47	0.0206787	1.77778
	1.78378	358.848	0.0189342	1.78378	463.202	0.0189057	1.78378	675.431	0.0186276	1.78378	912.89	0.0185235	1.78378	1191.81	0.0185013	1.78378	1492.01	0.0187722	1.78378	358.238	0.0198441	1.78378	460.304	0.0199664	1.78378	670.528	0.0199568	1.78378	905.056	0.0200331	1.78378	1180.06	0.0206616	1.78378	1487.82	0.0201463	1.78378	357.916	0.0210563	1.78378	459.523	0.020851	1.78378	667.101	0.0218625	1.78378	897.656	0.0206609	1.78378
	1.78979	358.916	0.0189392	1.78979	463.289	0.0189021	1.78979	675.557	0.0186152	1.78979	913.059	0.01852	1.78979	1192.03	0.018487	1.78979	1492.29	0.018768	1.78979	358.309	0.0198404	1.78979	460.396	0.0199559	1.78979	670.662	0.019971	1.78979	905.237	0.0200426	1.78979	1180.31	0.020637	1.78979	1488.12	0.0201341	1.78979	357.991	0.0210602	1.78979	459.618	0.0208532	1.78979	667.247	0.0218668	1.78979	897.841	0.0206838	1.78979
	1.79579	358.984	0.018927	1.79579	463.377	0.0188921	1.79579	675.682	0.0186026	1.79579	913.228	0.0185032	1.79579	1192.25	0.0184743	1.79579	1492.57	0.0187652	1.79579	358.38	0.0198278	1.79579	460.488	0.0199387	1.79579	670.796	0.0199488	1.79579	905.419	0.020025	1.79579	1180.55	0.0206328	1.79579	1488.42	0.0201381	1.79579	358.067	0.0210558	1.79579	459.714	0.0208556	1.79579	667.393	0.0218621	1.79579	898.027	0.020659	1.79579
	1.8018	359.052	0.0189234	1.8018	463.464	0.0189146	1.8018	675.808	0.0186082	1.8018	913.397	0.0185199	1.8018	1192.47	0.0184801	1.8018	1492.85	0.0187616	1.8018	358.451	0.0198493	1.8018	460.58	0.019948	1.8018	670.93	0.019963	1.8018	905.6	0.0200211	1.8018	1180.79	0.0206497	1.8018	1488.72	0.020126	1.8018	358.142	0.0210517	1.8018	459.81	0.0208379	1.8018	667.539	0.0218664	1.8018	898.212	0.0206684	1.8018
	1.80781	359.12	0.0189115	1.80781	463.552	0.0188716	1.80781	675.934	0.0186048	1.80781	913.566	0.0184963	1.80781	1192.69	0.0184675	1.80781	1493.13	0.0187581	1.80781	358.522	0.01982	1.80781	460.672	0.0199307	1.80781	671.063	0.019941	1.80781	905.781	0.020017	1.80781	1181.04	0.0206141	1.80781	1489.02	0.020122	1.80781	358.218	0.021047	1.80781	459.906	0.0208401	1.80781	667.685	0.0218525	1.80781	898.398	0.0206506	1.80781
	1.81381	359.187	0.0189076	1.81381	463.639	0.018901	1.81381	676.06	0.0186012	1.81381	913.735	0.0185129	1.81381	1192.91	0.0184632	1.81381	1493.41	0.0187546	1.81381	358.593	0.0198244	1.81381	460.764	0.01994	1.81381	671.197	0.0199641	1.81381	905.962	0.020013	1.81381	1181.28	0.0206403	1.81381	1489.32	0.0201179	1.81381	358.293	0.0210428	1.81381	460.002	0.0208423	1.81381	667.831	0.0218386	1.81381	898.583	0.0206531	1.81381
	1.81982	359.255	0.018913	1.81982	463.727	0.0188778	1.81982	676.185	0.0185979	1.81982	913.904	0.0184963	1.81982	1193.13	0.0184707	1.81982	1493.69	0.0187511	1.81982	358.665	0.0198208	1.81982	460.855	0.0199293	1.81982	671.331	0.0199329	1.81982	906.144	0.0200158	1.81982	1181.52	0.0206158	1.81982	1489.62	0.0201139	1.81982	358.368	0.0210381	1.81982	460.098	0.0208382	1.81982	667.976	0.0218338	1.81982	898.769	0.0206556	1.81982
	1.82582	359.323	0.0189175	1.82582	463.815	0.0188939	1.82582	676.311	0.0185943	1.82582	914.073	0.0185194	1.82582	1193.35	0.0184673	1.82582	1493.97	0.0187476	1.82582	358.736	0.0198082	1.82582	460.947	0.0199256	1.82582	671.465	0.0199289	1.82582	906.325	0.0199983	1.82582	1181.77	0.0206217	1.82582	1489.92	0.0201105	1.82582	358.444	0.0210169	1.82582	460.193	0.0208338	1.82582	668.122	0.0218382	1.82582	898.955	0.0206446	1.82582
	1.83183	359.391	0.0189055	1.83183	463.902	0.0188903	1.83183	676.437	0.018591	1.83183	914.242	0.0184828	1.83183	1193.58	0.018453	1.83183	1494.25	0.0187441	1.83183	358.807	0.0198126	1.83183	461.039	0.0199281	1.83183	671.599	0.0199431	1.83183	906.506	0.0200078	1.83183	1182.01	0.0206284	1.83183	1490.22	0.0201058	1.83183	358.51	0.0185092	1.83183	460.276	0.0179514	1.83183	668.248	0.0188006	1.83183	899.116	0.0179652	1.83183
	1.83784	359.459	0.0189106	1.83784	463.99	0.0188801	1.83784	676.562	0.0185874	1.83784	914.412	0.0185059	1.83784	1193.8	0.0184706	1.83784	1494.53	0.0187486	1.83784	358.878	0.019809	1.83784	461.131	0.0199306	1.83784	671.733	0.019921	1.83784	906.688	0.019997	1.83784	1182.26	0.0206132	1.83784	1490.52	0.0201018	1.83784	358.569	0.0165393	1.83784	460.349	0.0157536	1.83784	668.358	0.0164405	1.83784	899.259	0.0158711	1.83784
	1.84384	359.527	0.0188984	1.84384	464.077	0.01887	1.84384	676.688	0.0185839	1.84384	914.581	0.0184825	1.84384	1194.02	0.018447	1.84384	1494.81	0.018737	1.84384	358.949	0.0198134	1.84384	461.223	0.0199134	1.84384	671.867	0.0199352	1.84384	906.869	0.0200066	1.84384	1182.5	0.0205988	1.84384	1490.82	0.0200977	1.84384	358.629	0.0165368	1.84384	460.421	0.0157444	1.84384	668.468	0.0164286	1.84384	899.401	0.0158618	1.84384
	1.84985	359.595	0.0188865	1.84985	464.165	0.0188665	1.84985	676.814	0.0185897	1.84985	914.75	0.0184925	1.84985	1194.24	0.0184428	1.84985	1495.09	0.0187335	1.84985	359.009	0.0167316	1.84985	461.301	0.0169983	1.84985	671.98	0.0169243	1.84985	907.025	0.0172565	1.84985	1182.71	0.017611	1.84985	1491.08	0.0173589	1.84985	358.688	0.0165171	1.84985	460.493	0.0157419	1.84985	668.578	0.0164535	1.84985	899.544	0.0158866	1.84985
	1.85585	359.663	0.0188996	1.85585	464.253	0.0188694	1.85585	676.94	0.0185861	1.85585	914.919	0.0184757	1.85585	1194.46	0.0184503	1.85585	1495.37	0.018738	1.85585	359.063	0.0151821	1.85585	461.373	0.0155267	1.85585	672.084	0.0154135	1.85585	907.17	0.0158875	1.85585	1182.9	0.0161012	1.85585	1491.31	0.0159724	1.85585	358.747	0.0165311	1.85585	460.566	0.0157394	1.85585	668.687	0.0164323	1.85585	899.687	0.0158636	1.85585
	1.86186	359.731	0.018888	1.86186	464.34	0.0188529	1.86186	677.065	0.0185647	1.86186	915.088	0.0184857	1.86186	1194.68	0.0184469	1.86186	1495.65	0.0187345	1.86186	359.118	0.0151795	1.86186	461.444	0.0155241	1.86186	672.187	0.0154022	1.86186	907.314	0.0158783	1.86186	1183.09	0.0161087	1.86186	1491.55	0.0159611	1.86186	358.806	0.01652	1.86186	460.638	0.0157437	1.86186	668.797	0.0164205	1.86186	899.83	0.0158746	1.86186
	1.86787	359.799	0.0188925	1.86787	464.428	0.0188623	1.86787	677.191	0.0185701	1.86787	915.257	0.0184755	1.86787	1194.9	0.0184326	1.86787	1495.93	0.018723	1.86787	359.172	0.0151772	1.86787	461.516	0.0155286	1.86787	672.291	0.0153999	1.86787	907.458	0.0158825	1.86787	1183.28	0.0160757	1.86787	1491.79	0.0159753	1.86787	358.866	0.0165089	1.86787	460.711	0.0157347	1.86787	668.907	0.016427	1.86787	899.973	0.0158653	1.86787
	1.87387	359.867	0.0188805	1.87387	464.515	0.0188458	1.87387	677.317	0.0185668	1.87387	915.426	0.0184654	1.87387	1195.12	0.01843	1.87387	1496.21	0.0187195	1.87387	359.227	0.0151835	1.87387	461.588	0.015526	1.87387	672.395	0.0154155	1.87387	907.602	0.01588	1.87387	1183.47	0.0161137	1.87387	1492.03	0.0159727	1.87387	358.925	0.0165232	1.87387	460.783	0.0157253	1.87387	669.017	0.0164244	1.87387	900.115	0.015856	1.87387
	1.87988	359.935	0.018877	1.87988	464.603	0.0188551	1.87988	677.443	0.0185632	1.87988	915.595	0.0184688	1.87988	1195.34	0.0184359	1.87988	1496.49	0.018716	1.87988	359.281	0.0151812	1.87988	461.659	0.0155368	1.87988	672.498	0.0153861	1.87988	907.746	0.0158774	1.87988	1183.66	0.0160908	1.87988	1492.27	0.0159709	1.87988	358.984	0.0165288	1.87988	460.856	0.015743	1.87988	669.127	0.0164398	1.87988	900.258	0.0158672	1.87988
	1.88588	360.003	0.0188737	1.88588	464.69	0.0188518	1.88588	677.568	0.0185598	1.88588	915.764	0.0184653	1.88588	1195.56	0.0184233	1.88588	1496.77	0.0187125	1.88588	359.336	0.0151619	1.88588	461.731	0.0155214	1.88588	672.602	0.0153926	1.88588	907.89	0.0158884	1.88588	1183.85	0.0160882	1.88588	1492.51	0.0159596	1.88588	359.043	0.0165091	1.88588	460.928	0.0157203	1.88588	669.237	0.0164189	1.88588	900.401	0.015851	1.88588
	1.89189	360.071	0.0188612	1.89189	464.778	0.0188349	1.89189	677.694	0.0185565	1.89189	915.933	0.0184619	1.89189	1195.78	0.0184399	1.89189	1497.05	0.018709	1.89189	359.391	0.0151766	1.89189	461.803	0.0155121	1.89189	672.705	0.0153995	1.89189	908.034	0.015859	1.89189	1184.04	0.0160856	1.89189	1492.74	0.0159731	1.89189	359.103	0.0165064	1.89189	461.001	0.0157181	1.89189	669.347	0.0164072	1.89189	900.544	0.0158485	1.89189
	1.8979	360.134	0.0175274	1.8979	464.859	0.0175643	1.8979	677.811	0.017202	1.8979	916.09	0.0171591	1.8979	1195.98	0.0171804	1.8979	1497.31	0.0174417	1.8979	359.445	0.0151826	1.8979	461.874	0.0155166	1.8979	672.809	0.0153971	1.8979	908.178	0.0158699	1.8979	1184.23	0.0160932	1.8979	1492.98	0.0159465	1.8979	359.162	0.0165036	1.8979	461.073	0.0157156	1.8979	669.456	0.0164135	1.8979	900.686	0.015846	1.8979
	1.9039	360.185	0.0142106	1.9039	464.927	0.0144231	1.9039	677.905	0.0138943	1.9039	916.218	0.0139714	1.9039	1196.15	0.0141156	1.9039	1497.52	0.0143651	1.9039	359.5	0.0151637	1.9039	461.946	0.0155205	1.9039	672.912	0.0154036	1.9039	908.322	0.0158674	1.9039	1184.42	0.0160915	1.9039	1493.22	0.015968	1.9039	359.221	0.0165095	1.9039	461.146	0.0157196	1.9039	669.566	0.0164199	1.9039	900.829	0.0158502	1.9039
	1.90991	360.236	0.0142174	1.90991	464.994	0.0144274	1.90991	677.999	0.0138654	1.90991	916.346	0.0139694	1.90991	1196.32	0.0141245	1.90991	1497.74	0.0143464	1.90991	359.554	0.0151527	1.90991	462.018	0.0154986	1.90991	673.016	0.0153652	1.90991	908.466	0.0158514	1.90991	1184.61	0.016077	1.90991	1493.46	0.0159414	1.90991	359.281	0.0165068	1.90991	461.218	0.0157239	1.90991	669.676	0.0164082	1.90991	900.972	0.0158546	1.90991
	1.91591	360.287	0.0142237	1.91591	465.061	0.0144058	1.91591	678.093	0.0138816	1.91591	916.474	0.0139742	1.91591	1196.49	0.0141325	1.91591	1497.95	0.014353	1.91591	359.609	0.0151588	1.91591	462.089	0.0155224	1.91591	673.119	0.015399	1.91591	908.61	0.0158691	1.91591	1184.8	0.0160863	1.91591	1493.7	0.0159469	1.91591	359.34	0.0164868	1.91591	461.291	0.0157147	1.91591	669.786	0.0163963	1.91591	901.114	0.0158317	1.91591
	1.92192	360.339	0.0142217	1.92192	465.128	0.014417	1.92192	678.187	0.0138705	1.92192	916.602	0.0139722	1.92192	1196.66	0.0141297	1.92192	1498.17	0.0143502	1.92192	359.663	0.0151651	1.92192	462.161	0.0154935	1.92192	673.223	0.0153784	1.92192	908.755	0.0158598	1.92192	1184.99	0.0160727	1.92192	1493.93	0.0159437	1.92192	359.399	0.0164927	1.92192	461.363	0.0157057	1.92192	669.896	0.0164027	1.92192	901.257	0.0158427	1.92192
	1.92793	360.39	0.0141942	1.92793	465.195	0.0144148	1.92793	678.281	0.0138776	1.92793	916.73	0.0139636	1.92793	1196.83	0.0141285	1.92793	1498.38	0.0143402	1.92793	359.718	0.0151628	1.92793	462.233	0.0155043	1.92793	673.326	0.0153852	1.92793	908.899	0.0158506	1.92793	1185.18	0.0160803	1.92793	1494.17	0.0159505	1.92793	359.458	0.0164987	1.92793	461.436	0.0157097	1.92793	670.006	0.0164	1.92793	901.4	0.0158402	1.92793
	1.93393	360.441	0.0142007	1.93393	465.262	0.0144258	1.93393	678.375	0.0138757	1.93393	916.859	0.0139816	1.93393	1197	0.0141165	1.93393	1498.6	0.0143548	1.93393	359.772	0.0151519	1.93393	462.304	0.0155022	1.93393	673.43	0.0153738	1.93393	909.043	0.0158481	1.93393	1185.37	0.0160574	1.93393	1494.41	0.0159386	1.93393	359.518	0.0164873	1.93393	461.508	0.015714	1.93393	670.116	0.0163975	1.93393	901.543	0.0158378	1.93393
	1.93994	360.492	0.0142242	1.93994	465.329	0.0144106	1.93994	678.469	0.0138737	1.93994	916.987	0.0139596	1.93994	1197.17	0.0141136	1.93994	1498.81	0.0143367	1.93994	359.827	0.0151499	1.93994	462.376	0.0154995	1.93994	673.533	0.0153713	1.93994	909.187	0.0158523	1.93994	1185.56	0.016065	1.93994	1494.65	0.0159367	1.93994	359.577	0.0164932	1.93994	461.581	0.0157048	1.93994	670.226	0.0163946	1.93994	901.686	0.015842	1.93994
	1.94594	360.543	0.0142136	1.94594	465.396	0.0144152	1.94594	678.564	0.013881	1.94594	917.115	0.0139644	1.94594	1197.34	0.0141125	1.94594	1499.03	0.01435	1.94594	359.881	0.0151473	1.94594	462.448	0.0155038	1.94594	673.637	0.0153782	1.94594	909.331	0.0158565	1.94594	1185.76	0.0160725	1.94594	1494.89	0.0159429	1.94594	359.636	0.0164819	1.94594	461.653	0.0157023	1.94594	670.335	0.0163919	1.94594	901.828	0.0158259	1.94594
	1.95195	360.595	0.014203	1.95195	465.463	0.0143998	1.95195	678.658	0.0138699	1.95195	917.243	0.0139558	1.95195	1197.5	0.0141305	1.95195	1499.24	0.0143486	1.95195	359.936	0.015145	1.95195	462.519	0.0154947	1.95195	673.741	0.0153667	1.95195	909.475	0.0158405	1.95195	1185.95	0.0160598	1.95195	1495.13	0.015931	1.95195	359.695	0.0164792	1.95195	461.726	0.0157066	1.95195	670.445	0.0163893	1.95195	901.971	0.0158302	1.95195
	1.95796	360.646	0.0141927	1.95796	465.53	0.0144044	1.95796	678.752	0.013868	1.95796	917.371	0.0139538	1.95796	1197.67	0.0141077	1.95796	1499.46	0.0143306	1.95796	359.99	0.0151513	1.95796	462.591	0.0154923	1.95796	673.844	0.0153733	1.95796	909.619	0.0158515	1.95796	1186.14	0.0160572	1.95796	1495.36	0.0159378	1.95796	359.755	0.0164934	1.95796	461.798	0.0156909	1.95796	670.555	0.0163867	1.95796	902.114	0.0158209	1.95796
	1.96396	360.697	0.0141993	1.96396	465.597	0.0143959	1.96396	678.846	0.013866	1.96396	917.499	0.0139586	1.96396	1197.84	0.0141266	1.96396	1499.67	0.0143439	1.96396	360.045	0.015149	1.96396	462.663	0.0154901	1.96396	673.948	0.015362	1.96396	909.763	0.0158355	1.96396	1186.33	0.0160648	1.96396	1495.6	0.0159346	1.96396	359.814	0.0164737	1.96396	461.871	0.0156882	1.96396	670.665	0.016393	1.96396	902.256	0.0158253	1.96396
	1.96997	360.748	0.014197	1.96997	465.664	0.0143871	1.96997	678.94	0.0138461	1.96997	917.627	0.0139433	1.96997	1198.01	0.0140937	1.96997	1499.89	0.0143265	1.96997	360.099	0.0151467	1.96997	462.734	0.0154875	1.96997	674.051	0.0153686	1.96997	909.907	0.0158464	1.96997	1186.52	0.0160521	1.96997	1495.84	0.015924	1.96997	359.873	0.0164796	1.96997	461.943	0.0156927	1.96997	670.775	0.0163812	1.96997	902.399	0.0158159	1.96997
	1.97597	360.799	0.0141952	1.97597	465.731	0.0144113	1.97597	679.034	0.0138803	1.97597	917.755	0.0139613	1.97597	1198.18	0.0141226	1.97597	1500.1	0.0143317	1.97597	360.154	0.0151361	1.97597	462.806	0.0154786	1.97597	674.155	0.0153663	1.97597	910.051	0.0158305	1.97597	1186.71	0.0160495	1.97597	1496.08	0.0159215	1.97597	359.933	0.0164683	1.97597	462.015	0.0156833	1.97597	670.885	0.0163787	1.97597	902.542	0.0158134	1.97597
	1.98198	360.851	0.0141929	1.98198	465.798	0.014383	1.98198	679.128	0.0138423	1.98198	917.883	0.0139327	1.98198	1198.35	0.0140905	1.98198	1500.32	0.0143224	1.98198	360.208	0.0151419	1.98198	462.878	0.0154827	1.98198	674.258	0.0153549	1.98198	910.195	0.0158347	1.98198	1186.9	0.0160469	1.98198	1496.32	0.015927	1.98198	359.992	0.0164656	1.98198	462.088	0.0156943	1.98198	670.995	0.0163758	1.98198	902.685	0.0158177	1.98198
	1.98799	360.902	0.0141995	1.98799	465.865	0.0144007	1.98799	679.222	0.0138673	1.98799	918.011	0.0139575	1.98799	1198.52	0.0141186	1.98799	1500.53	0.0143276	1.98799	360.263	0.0151315	1.98799	462.949	0.0154803	1.98799	674.362	0.0153615	1.98799	910.339	0.0158188	1.98799	1187.09	0.0160443	1.98799	1496.56	0.0159164	1.98799	360.051	0.0164629	1.98799	462.16	0.0156851	1.98799	671.104	0.0163732	1.98799	902.827	0.0158153	1.98799
	1.99399	360.953	0.0141806	1.99399	465.932	0.0143853	1.99399	679.316	0.0138385	1.99399	918.139	0.0139422	1.99399	1198.69	0.0140757	1.99399	1500.75	0.0143182	1.99399	360.317	0.0151376	1.99399	463.021	0.0154715	1.99399	674.465	0.0153593	1.99399	910.484	0.0158364	1.99399	1187.28	0.016062	1.99399	1496.79	0.0159219	1.99399	360.11	0.0164688	1.99399	462.233	0.0156829	1.99399	671.214	0.0163705	1.99399	902.97	0.0158194	1.99399
	2	361.004	0.0141872	2	465.999	0.0143965	2	679.41	0.0138635	2	918.267	0.0139536	2	1198.86	0.0141146	2	1500.96	0.0143315	2	360.372	0.0151183	2	463.092	0.0154755	2	674.569	0.0153479	2	910.628	0.0158205	2	1187.47	0.0160392	2	1497.03	0.0159113	2	360.158	0.013144	2	462.291	0.012511	2	671.303	0.0132581	2	903.084	0.0126401	2
	2.00601	361.055	0.0141849	2.00601	466.066	0.0144009	2.00601	679.505	0.0138438	2.00601	918.395	0.0139382	2.00601	1199.03	0.0140918	2.00601	1501.18	0.0143141	2.00601	360.426	0.015133	2.00601	463.164	0.0154798	2.00601	674.672	0.0153454	2.00601	910.772	0.0158314	2.00601	1187.66	0.0160467	2.00601	1497.27	0.0159088	2.00601	360.203	0.0126847	2.00601	462.347	0.0121004	2.00601	671.39	0.0128379	2.00601	903.195	0.0122329	2.00601
	2.01201	361.107	0.0141831	2.01201	466.133	0.0143793	2.01201	679.599	0.0138597	2.01201	918.523	0.013943	2.01201	1199.19	0.0141006	2.01201	1501.39	0.0143281	2.01201	360.481	0.0151221	2.01201	463.236	0.0154708	2.01201	674.776	0.0153431	2.01201	910.916	0.0158222	2.01201	1187.85	0.0160341	2.01201	1497.51	0.0159143	2.01201	360.249	0.0127	2.01201	462.403	0.0121054	2.01201	671.476	0.0128545	2.01201	903.305	0.0122315	2.01201
	2.01802	361.158	0.0141809	2.01802	466.2	0.014377	2.01802	679.693	0.0138398	2.01802	918.651	0.0139278	2.01802	1199.36	0.0140778	2.01802	1501.61	0.0143094	2.01802	360.526	0.0126564	2.01802	463.295	0.0128334	2.01802	674.865	0.0131337	2.01802	911.036	0.0131462	2.01802	1188.01	0.013154	2.01802	1497.7	0.0129034	2.01802	360.295	0.0126982	2.01802	462.459	0.0121042	2.01802	671.562	0.0128438	2.01802	903.416	0.0122299	2.01802
	2.02402	361.209	0.0141791	2.02402	466.267	0.0143818	2.02402	679.787	0.0138468	2.02402	918.779	0.0139458	2.02402	1199.53	0.0141067	2.02402	1501.82	0.014324	2.02402	360.569	0.0117406	2.02402	463.35	0.0118434	2.02402	674.948	0.0122999	2.02402	911.146	0.0121328	2.02402	1188.15	0.0120841	2.02402	1497.88	0.0117861	2.02402	360.341	0.0127054	2.02402	462.515	0.0121157	2.02402	671.648	0.0128603	2.02402	903.526	0.0122352	2.02402
	2.03003	361.26	0.0141768	2.03003	466.334	0.0143729	2.03003	679.881	0.013836	2.03003	918.907	0.0139238	2.03003	1199.7	0.0140847	2.03003	1502.04	0.0143133	2.03003	360.611	0.0117137	2.03003	463.405	0.0118224	2.03003	675.031	0.0122894	2.03003	911.257	0.0121247	2.03003	1188.29	0.0120406	2.03003	1498.05	0.011768	2.03003	360.386	0.0126783	2.03003	462.571	0.012101	2.03003	671.735	0.0128222	2.03003	903.637	0.0122405	2.03003
	2.03604	361.312	0.0141834	2.03604	466.402	0.0143841	2.03604	679.975	0.0138432	2.03604	919.035	0.0139353	2.03604	1199.87	0.0140927	2.03604	1502.25	0.0143199	2.03604	360.653	0.0117209	2.03604	463.46	0.0118341	2.03604	675.114	0.0122877	2.03604	911.367	0.0121433	2.03604	1188.44	0.0120711	2.03604	1498.23	0.0117746	2.03604	360.432	0.0126933	2.03604	462.627	0.0121063	2.03604	671.821	0.0128479	2.03604	903.747	0.0122254	2.03604
	2.04204	361.363	0.0141731	2.04204	466.469	0.0143687	2.04204	680.069	0.0138321	2.04204	919.163	0.01392	2.04204	1200.04	0.0140799	2.04204	1502.47	0.0143019	2.04204	360.696	0.0117279	2.04204	463.515	0.0118327	2.04204	675.196	0.0122864	2.04204	911.478	0.0121351	2.04204	1188.58	0.0120587	2.04204	1498.41	0.0117732	2.04204	360.478	0.0127089	2.04204	462.683	0.0120849	2.04204	671.907	0.0128554	2.04204	903.858	0.012224	2.04204
	2.04805	361.414	0.0141708	2.04805	466.536	0.0143733	2.04805	680.163	0.0138571	2.04805	919.291	0.0139313	2.04805	1200.21	0.0140787	2.04805	1502.68	0.0143071	2.04805	360.738	0.0117096	2.04805	463.569	0.011838	2.04805	675.279	0.0122939	2.04805	911.589	0.0121337	2.04805	1188.72	0.0120673	2.04805	1498.58	0.0117718	2.04805	360.524	0.012699	2.04805	462.739	0.0120966	2.04805	671.993	0.0128354	2.04805	903.968	0.0122292	2.04805
	2.05405	361.465	0.0141691	2.05405	466.603	0.0143648	2.05405	680.257	0.0138283	2.05405	919.419	0.0139294	2.05405	1200.38	0.0140759	2.05405	1502.9	0.0143058	2.05405	360.78	0.0117423	2.05405	463.624	0.0118366	2.05405	675.362	0.0122653	2.05405	911.699	0.0121322	2.05405	1188.87	0.0120659	2.05405	1498.76	0.0117871	2.05405	360.569	0.0126716	2.05405	462.794	0.0120887	2.05405	672.08	0.012843	2.05405	904.079	0.0122141	2.05405
	2.06006	361.516	0.0141668	2.06006	466.67	0.0143889	2.06006	680.352	0.0138445	2.06006	919.547	0.0139275	2.06006	1200.55	0.0140847	2.06006	1503.11	0.014311	2.06006	360.822	0.0117069	2.06006	463.679	0.0118285	2.06006	675.445	0.0122999	2.06006	911.81	0.012124	2.06006	1189.01	0.0120543	2.06006	1498.94	0.0117611	2.06006	360.615	0.0126958	2.06006	462.85	0.0120872	2.06006	672.166	0.0128232	2.06006	904.189	0.0122195	2.06006
	2.06607	361.568	0.0141565	2.06607	466.737	0.0143474	2.06607	680.446	0.0138155	2.06607	919.675	0.0139189	2.06607	1200.72	0.0140828	2.06607	1503.33	0.0142857	2.06607	360.865	0.0117227	2.06607	463.734	0.0118271	2.06607	675.528	0.0122892	2.06607	911.92	0.012136	2.06607	1189.15	0.0120739	2.06607	1499.11	0.0117677	2.06607	360.661	0.0126769	2.06607	462.906	0.0120989	2.06607	672.252	0.0128395	2.06607	904.3	0.012218	2.06607
	2.07207	361.612	0.0122301	2.07207	466.794	0.0123579	2.07207	680.527	0.0120017	2.07207	919.785	0.0119856	2.07207	1200.86	0.0121794	2.07207	1503.52	0.0126346	2.07207	360.907	0.0117124	2.07207	463.789	0.0118257	2.07207	675.611	0.0122969	2.07207	912.031	0.0121278	2.07207	1189.3	0.0120514	2.07207	1499.29	0.0117663	2.07207	360.707	0.0126756	2.07207	462.962	0.0120776	2.07207	672.339	0.012829	2.07207	904.41	0.0122164	2.07207
	2.07808	361.651	0.0108531	2.07808	466.845	0.010944	2.07808	680.6	0.0106998	2.07808	919.883	0.0106306	2.07808	1200.99	0.0108156	2.07808	1503.69	0.0114558	2.07808	360.949	0.0117282	2.07808	463.844	0.0118308	2.07808	675.694	0.0122683	2.07808	912.142	0.0121263	2.07808	1189.44	0.0120601	2.07808	1499.47	0.0117729	2.07808	360.752	0.0126906	2.07808	463.018	0.012096	2.07808	672.425	0.0128364	2.07808	904.521	0.012215	2.07808
	2.08408	361.69	0.0108771	2.08408	466.897	0.0109428	2.08408	680.673	0.0107255	2.08408	919.981	0.0106294	2.08408	1201.12	0.0108352	2.08408	1503.86	0.0114625	2.08408	360.992	0.01171	2.08408	463.899	0.0118296	2.08408	675.777	0.0122939	2.08408	912.252	0.0121315	2.08408	1189.58	0.0120586	2.08408	1499.64	0.0117555	2.08408	360.798	0.0126807	2.08408	463.074	0.0120879	2.08408	672.511	0.0128255	2.08408	904.631	0.0122135	2.08408
	2.09009	361.73	0.010859	2.09009	466.948	0.0109482	2.09009	680.746	0.0107065	2.09009	920.078	0.0106283	2.09009	1201.25	0.0108332	2.09009	1504.03	0.0114618	2.09009	361.034	0.0117	2.09009	463.953	0.0118084	2.09009	675.86	0.0122653	2.09009	912.363	0.01211	2.09009	1189.73	0.012037	2.09009	1499.82	0.0117541	2.09009	360.844	0.0126791	2.09009	463.13	0.0120799	2.09009	672.597	0.012824	2.09009	904.742	0.0122119	2.09009
	2.0961	361.769	0.0108578	2.0961	466.999	0.0109406	2.0961	680.819	0.0106964	2.0961	920.176	0.0106205	2.0961	1201.38	0.0108329	2.0961	1504.21	0.0114519	2.0961	361.076	0.0117072	2.0961	464.008	0.0118202	2.0961	675.943	0.0122817	2.0961	912.473	0.0121152	2.0961	1189.87	0.0120666	2.0961	1499.99	0.0117694	2.0961	360.89	0.0126772	2.0961	463.186	0.0120914	2.0961	672.684	0.0128224	2.0961	904.852	0.012224	2.0961
	2.1021	361.808	0.0108652	2.1021	467.05	0.0109459	2.1021	680.892	0.0107131	2.1021	920.274	0.0106261	2.1021	1201.51	0.0108317	2.1021	1504.38	0.0114506	2.1021	361.118	0.0117144	2.1021	464.063	0.0118188	2.1021	676.026	0.0122623	2.1021	912.584	0.012107	2.1021	1190.01	0.0120442	2.1021	1500.17	0.0117594	2.1021	360.935	0.0126759	2.1021	463.242	0.0120837	2.1021	672.77	0.0128297	2.1021	904.963	0.0122158	2.1021
	2.10811	361.847	0.0108303	2.10811	467.101	0.0109447	2.10811	680.964	0.0106941	2.10811	920.372	0.0106315	2.10811	1201.64	0.0108197	2.10811	1504.55	0.0114413	2.10811	361.161	0.0117128	2.10811	464.118	0.011824	2.10811	676.109	0.0122788	2.10811	912.694	0.0121324	2.10811	1190.16	0.0120427	2.10811	1500.35	0.011758	2.10811	360.981	0.012666	2.10811	463.298	0.012082	2.10811	672.856	0.01281	2.10811	905.073	0.0122007	2.10811
	2.11411	361.887	0.0108712	2.11411	467.152	0.0109435	2.11411	681.037	0.0107198	2.11411	920.47	0.0106238	2.11411	1201.77	0.0108293	2.11411	1504.72	0.0114719	2.11411	361.203	0.0116945	2.11411	464.173	0.0118093	2.11411	676.192	0.0122593	2.11411	912.805	0.0121108	2.11411	1190.3	0.0120513	2.11411	1500.52	0.0117486	2.11411	361.027	0.012681	2.11411	463.354	0.0120806	2.11411	672.942	0.0128356	2.11411	905.184	0.0122128	2.11411
	2.12012	361.926	0.01087	2.12012	467.203	0.0109292	2.12012	681.11	0.0107097	2.12012	920.567	0.0106227	2.12012	1201.9	0.0108382	2.12012	1504.9	0.0114553	2.12012	361.245	0.0117103	2.12012	464.228	0.0118279	2.12012	676.275	0.0122666	2.12012	912.916	0.012116	2.12012	1190.44	0.0120398	2.12012	1500.7	0.0117552	2.12012	361.073	0.0126711	2.12012	463.41	0.0120791	2.12012	673.029	0.0128157	2.12012	905.294	0.0122045	2.12012
	2.12613	361.965	0.0108519	2.12613	467.254	0.0109409	2.12613	681.183	0.0106996	2.12613	920.665	0.0106215	2.12613	1202.03	0.0108262	2.12613	1505.07	0.0114613	2.12613	361.287	0.0117004	2.12613	464.282	0.0118132	2.12613	676.358	0.0122743	2.12613	913.026	0.0121213	2.12613	1190.59	0.0120484	2.12613	1500.88	0.0117618	2.12613	361.118	0.0126695	2.12613	463.466	0.0120645	2.12613	673.115	0.0128142	2.12613	905.405	0.0122031	2.12613
	2.13213	362.005	0.0108593	2.13213	467.305	0.0109399	2.13213	681.256	0.0107074	2.13213	920.763	0.0106137	2.13213	1202.16	0.0108358	2.13213	1505.24	0.011436	2.13213	361.33	0.0116987	2.13213	464.337	0.0118051	2.13213	676.441	0.0122638	2.13213	913.137	0.0121131	2.13213	1190.73	0.0120369	2.13213	1501.05	0.0117611	2.13213	361.164	0.0126679	2.13213	463.522	0.0120764	2.13213	673.201	0.0128216	2.13213	905.515	0.0122016	2.13213
	2.13814	362.044	0.0108496	2.13814	467.356	0.0109192	2.13814	681.329	0.0106973	2.13814	920.861	0.0106127	2.13814	1202.29	0.0108247	2.13814	1505.41	0.0114427	2.13814	361.372	0.0117145	2.13814	464.392	0.0118171	2.13814	676.524	0.0122713	2.13814	913.247	0.0121049	2.13814	1190.87	0.0120464	2.13814	1501.23	0.0117431	2.13814	361.21	0.012666	2.13814	463.578	0.0120747	2.13814	673.287	0.0128199	2.13814	905.626	0.0122	2.13814
	2.14414	362.083	0.0108398	2.14414	467.408	0.0109375	2.14414	681.402	0.0106872	2.14414	920.958	0.0106181	2.14414	1202.42	0.0108135	2.14414	1505.58	0.0114414	2.14414	361.414	0.0116963	2.14414	464.447	0.0118023	2.14414	676.607	0.0122698	2.14414	913.358	0.0121102	2.14414	1191.02	0.012034	2.14414	1501.41	0.0117497	2.14414	361.256	0.0126647	2.14414	463.634	0.0120733	2.14414	673.374	0.0128	2.14414	905.736	0.0121986	2.14414
	2.15015	362.122	0.0108558	2.15015	467.459	0.0109232	2.15015	681.475	0.010704	2.15015	921.056	0.010617	2.15015	1202.55	0.0108215	2.15015	1505.76	0.0114487	2.15015	361.457	0.0116949	2.15015	464.502	0.0118143	2.15015	676.69	0.0122591	2.15015	913.468	0.0120954	2.15015	1191.16	0.0120426	2.15015	1501.58	0.0117483	2.15015	361.301	0.0126631	2.15015	463.69	0.0120718	2.15015	673.46	0.0128167	2.15015	905.847	0.0121972	2.15015
	2.15616	362.162	0.0108461	2.15616	467.51	0.0109415	2.15616	681.548	0.0106937	2.15616	921.154	0.010616	2.15616	1202.68	0.0108211	2.15616	1505.93	0.0114388	2.15616	361.499	0.0117018	2.15616	464.557	0.0117997	2.15616	676.773	0.0122668	2.15616	913.579	0.0121139	2.15616	1191.3	0.0120412	2.15616	1501.76	0.0117549	2.15616	361.347	0.0126615	2.15616	463.746	0.0120706	2.15616	673.546	0.012815	2.15616	905.957	0.0122023	2.15616
	2.16216	362.201	0.0108449	2.16216	467.561	0.0109208	2.16216	681.621	0.0106927	2.16216	921.252	0.0106015	2.16216	1202.81	0.0108092	2.16216	1506.1	0.0114454	2.16216	361.541	0.0116839	2.16216	464.611	0.0118048	2.16216	676.856	0.0122472	2.16216	913.69	0.012099	2.16216	1191.45	0.0120397	2.16216	1501.93	0.0117376	2.16216	361.39	0.0119251	2.16216	463.8	0.0116478	2.16216	673.629	0.0122243	2.16216	906.062	0.011635	2.16216
	2.16817	362.24	0.0108523	2.16817	467.612	0.0109391	2.16817	681.693	0.0106916	2.16817	921.349	0.0106268	2.16817	1202.94	0.0108188	2.16817	1506.27	0.0114361	2.16817	361.583	0.0116991	2.16817	464.666	0.0118034	2.16817	676.939	0.0122638	2.16817	913.8	0.0121043	2.16817	1191.59	0.0120391	2.16817	1502.11	0.0117528	2.16817	361.423	0.009179	2.16817	463.846	0.010008	2.16817	673.696	0.0100392	2.16817	906.149	0.00952517	2.16817
	2.17417	362.28	0.0108425	2.17417	467.663	0.0109315	2.17417	681.766	0.0107083	2.17417	921.447	0.0106126	2.17417	1203.07	0.0108176	2.17417	1506.45	0.0114435	2.17417	361.626	0.0116977	2.17417	464.721	0.0118151	2.17417	677.022	0.0122623	2.17417	913.911	0.0121095	2.17417	1191.73	0.0120368	2.17417	1502.29	0.0117348	2.17417	361.456	0.00916155	2.17417	463.893	0.0100201	2.17417	673.764	0.0100382	2.17417	906.235	0.00950396	2.17417
	2.18018	362.319	0.0108582	2.18018	467.714	0.0109239	2.18018	681.839	0.0106893	2.18018	921.545	0.010618	2.18018	1203.2	0.0108264	2.18018	1506.62	0.0114335	2.18018	361.668	0.0116881	2.18018	464.776	0.011794	2.18018	677.105	0.0122426	2.18018	914.021	0.0121013	2.18018	1191.88	0.0120253	2.18018	1502.46	0.0117494	2.18018	361.49	0.00917759	2.18018	463.939	0.0100193	2.18018	673.832	0.0100553	2.18018	906.321	0.00953009	2.18018
	2.18619	362.358	0.0108402	2.18619	467.765	0.0109225	2.18619	681.912	0.0106881	2.18619	921.643	0.0106102	2.18619	1203.33	0.0108045	2.18619	1506.79	0.0114402	2.18619	361.703	0.00981342	2.18619	464.82	0.00954718	2.18619	677.172	0.0100057	2.18619	914.109	0.00958916	2.18619	1191.99	0.00966794	2.18619	1502.6	0.00936794	2.18619	361.523	0.0091596	2.18619	463.986	0.0100114	2.18619	673.899	0.0100181	2.18619	906.408	0.00951572	2.18619
	2.19219	362.397	0.010839	2.19219	467.816	0.0109149	2.19219	681.985	0.0106781	2.19219	921.74	0.010596	2.19219	1203.46	0.0108141	2.19219	1506.96	0.0114309	2.19219	361.737	0.00931481	2.19219	464.862	0.00890925	2.19219	677.236	0.00940085	2.19219	914.19	0.00888712	2.19219	1192.1	0.00903277	2.19219	1502.74	0.00871686	2.19219	361.556	0.00917591	2.19219	464.032	0.0100238	2.19219	673.967	0.0100442	2.19219	906.494	0.00952143	2.19219
	2.1982	362.437	0.0108295	2.1982	467.867	0.0109203	2.1982	682.058	0.0106948	2.1982	921.838	0.010608	2.1982	1203.59	0.010813	2.1982	1507.14	0.0114296	2.1982	361.771	0.00927994	2.1982	464.903	0.00891512	2.1982	677.3	0.00939096	2.1982	914.272	0.00890635	2.1982	1192.21	0.00902105	2.1982	1502.87	0.00872409	2.1982	361.589	0.00916649	2.1982	464.079	0.0100293	2.1982	674.034	0.0100342	2.1982	906.58	0.00952737	2.1982
	2.2042	362.476	0.0108452	2.2042	467.919	0.0109319	2.2042	682.131	0.0106847	2.2042	921.936	0.0106068	2.2042	1203.72	0.010811	2.2042	1507.31	0.0114449	2.2042	361.804	0.0093128	2.2042	464.945	0.00891433	2.2042	677.363	0.00938993	2.2042	914.353	0.00890545	2.2042	1192.32	0.00901101	2.2042	1503	0.00872399	2.2042	361.622	0.00916565	2.2042	464.125	0.0100086	2.2042	674.102	0.0100332	2.2042	906.667	0.00951973	2.2042
	2.21021	362.515	0.0108438	2.21021	467.97	0.0109177	2.21021	682.204	0.0106925	2.21021	922.034	0.0106057	2.21021	1203.85	0.0108006	2.21021	1507.48	0.011427	2.21021	361.838	0.00929535	2.21021	464.986	0.0089202	2.21021	677.427	0.0093892	2.21021	914.435	0.00890477	2.21021	1192.42	0.00903955	2.21021	1503.13	0.00873055	2.21021	361.655	0.00916481	2.21021	464.172	0.0100141	2.21021	674.17	0.0100593	2.21021	906.753	0.00949864	2.21021
	2.21622	362.555	0.0108514	2.21622	468.021	0.0109231	2.21622	682.277	0.0106914	2.21622	922.132	0.0106047	2.21622	1203.98	0.0108194	2.21622	1507.65	0.0114337	2.21622	361.872	0.00929421	2.21622	465.028	0.00891252	2.21622	677.491	0.00939732	2.21622	914.516	0.0088973	2.21622	1192.53	0.00902951	2.21622	1503.26	0.00873045	2.21622	361.689	0.00916397	2.21622	464.218	0.0100133	2.21622	674.237	0.0100312	2.21622	906.839	0.00951781	2.21622
	2.22222	362.594	0.0108331	2.22222	468.072	0.0109155	2.22222	682.35	0.0106992	2.22222	922.229	0.0105969	2.22222	1204.11	0.0108074	2.22222	1507.82	0.011433	2.22222	361.905	0.00931877	2.22222	465.069	0.00892506	2.22222	677.554	0.00938729	2.22222	914.597	0.00890985	2.22222	1192.64	0.00901779	2.22222	1503.39	0.00872903	2.22222	361.722	0.00916313	2.22222	464.265	0.0100121	2.22222	674.305	0.0100392	2.22222	906.925	0.00952374	2.22222
	2.22823	362.633	0.010832	2.22823	468.123	0.0109141	2.22823	682.422	0.0106623	2.22823	922.327	0.0105957	2.22823	1204.24	0.0108071	2.22823	1508	0.0114231	2.22823	361.939	0.00929248	2.22823	465.111	0.00891115	2.22823	677.618	0.00937755	2.22823	914.679	0.00889572	2.22823	1192.75	0.00901782	2.22823	1503.52	0.00872095	2.22823	361.755	0.00917086	2.22823	464.311	0.0100178	2.22823	674.373	0.0100291	2.22823	907.012	0.00950938	2.22823
	2.23423	362.673	0.0108308	2.23423	468.174	0.0109196	2.23423	682.495	0.010688	2.23423	922.425	0.0106013	2.23423	1204.37	0.0108059	2.23423	1508.17	0.0114297	2.23423	361.973	0.00930018	2.23423	465.152	0.00891702	2.23423	677.681	0.00940368	2.23423	914.76	0.0089016	2.23423	1192.85	0.00903713	2.23423	1503.65	0.00870356	2.23423	361.788	0.00915288	2.23423	464.358	0.00999696	2.23423	674.44	0.0100281	2.23423	907.098	0.00950164	2.23423
	2.24024	362.712	0.0108296	2.24024	468.225	0.0109053	2.24024	682.568	0.0106779	2.24024	922.523	0.0106001	2.24024	1204.5	0.010794	2.24024	1508.34	0.0114125	2.24024	362.006	0.00928247	2.24024	465.193	0.0089029	2.24024	677.745	0.00938465	2.24024	914.842	0.00889413	2.24024	1192.96	0.00901535	2.24024	1503.78	0.00872674	2.24024	361.821	0.00916062	2.24024	464.404	0.0100158	2.24024	674.508	0.0100271	2.24024	907.184	0.0095143	2.24024
	2.24625	362.743	0.00861566	2.24625	468.266	0.00879235	2.24625	682.622	0.00793166	2.24625	922.597	0.00805845	2.24625	1204.6	0.00829054	2.24625	1508.48	0.0091531	2.24625	362.04	0.00929846	2.24625	465.235	0.00890877	2.24625	677.809	0.00938391	2.24625	914.923	0.00890001	2.24625	1193.07	0.00902544	2.24625	1503.92	0.00872665	2.24625	361.854	0.00916005	2.24625	464.45	0.0100014	2.24625	674.576	0.0100261	2.24625	907.27	0.00950667	2.24625
	2.25225	362.773	0.00837094	2.25225	468.306	0.00852442	2.25225	682.674	0.00756421	2.25225	922.668	0.00775344	2.25225	1204.7	0.00798519	2.25225	1508.61	0.00887715	2.25225	362.074	0.00928074	2.25225	465.276	0.00892108	2.25225	677.872	0.00939188	2.25225	915.004	0.00889244	2.25225	1193.18	0.00902378	2.25225	1504.05	0.00871724	2.25225	361.887	0.00915037	2.25225	464.497	0.0100073	2.25225	674.643	0.0100342	2.25225	907.357	0.00950566	2.25225
	2.25826	362.804	0.00833661	2.25826	468.346	0.00851729	2.25826	682.726	0.00755485	2.25826	922.74	0.00774623	2.25826	1204.8	0.00796463	2.25826	1508.75	0.00884455	2.25826	362.107	0.00929673	2.25826	465.318	0.00889407	2.25826	677.936	0.00936415	2.25826	915.086	0.00889176	2.25826	1193.28	0.00901375	2.25826	1504.18	0.00870052	2.25826	361.921	0.00916667	2.25826	464.543	0.0100128	2.25826	674.711	0.0100241	2.25826	907.443	0.00951159	2.25826
	2.26426	362.834	0.00835273	2.26426	468.386	0.00852938	2.26426	682.777	0.00757215	2.26426	922.812	0.00775885	2.26426	1204.89	0.00798392	2.26426	1508.88	0.00886762	2.26426	362.141	0.00929586	2.26426	465.359	0.00891928	2.26426	677.999	0.00939027	2.26426	915.167	0.00889097	2.26426	1193.39	0.00902216	2.26426	1504.31	0.00871572	2.26426	361.954	0.00915726	2.26426	464.59	0.0100182	2.26426	674.779	0.010023	2.26426	907.529	0.0095174	2.26426
	2.27027	362.864	0.00833522	2.27027	468.426	0.00851584	2.27027	682.829	0.00756249	2.27027	922.883	0.00773191	2.27027	1204.99	0.00798328	2.27027	1509.01	0.00885027	2.27027	362.175	0.00928644	2.27027	465.401	0.00889915	2.27027	678.063	0.00938024	2.27027	915.248	0.00889018	2.27027	1193.5	0.00902218	2.27027	1504.44	0.00872361	2.27027	361.987	0.00915642	2.27027	464.636	0.00999763	2.27027	674.846	0.0100221	2.27027	907.615	0.00950978	2.27027
	2.27628	362.894	0.00832598	2.27628	468.466	0.0085149	2.27628	682.881	0.00755314	2.27628	922.954	0.00775104	2.27628	1205.09	0.00797269	2.27628	1509.15	0.0088581	2.27628	362.208	0.00928558	2.27628	465.442	0.00891125	2.27628	678.127	0.00938851	2.27628	915.33	0.00888939	2.27628	1193.61	0.00901047	2.27628	1504.57	0.0087142	2.27628	362.02	0.00915558	2.27628	464.683	0.0100095	2.27628	674.914	0.0100301	2.27628	907.702	0.00949532	2.27628
	2.28228	362.925	0.00835918	2.28228	468.506	0.00853381	2.28228	682.932	0.00757043	2.28228	923.026	0.00775705	2.28228	1205.18	0.00797205	2.28228	1509.28	0.00886527	2.28228	362.242	0.00928499	2.28228	465.484	0.00891067	2.28228	678.19	0.00936964	2.28228	915.411	0.00890193	2.28228	1193.71	0.0090105	2.28228	1504.7	0.00871411	2.28228	362.053	0.00914646	2.28228	464.729	0.00999563	2.28228	674.982	0.0100201	2.28228	907.788	0.00950797	2.28228
	2.28829	362.955	0.00833313	2.28829	468.546	0.00850064	2.28829	682.984	0.00756986	2.28829	923.097	0.00773662	2.28829	1205.28	0.00796063	2.28829	1509.42	0.00884792	2.28829	362.275	0.00929241	2.28829	465.525	0.008903	2.28829	678.254	0.0093866	2.28829	915.493	0.00889447	2.28829	1193.82	0.0090189	2.28829	1504.83	0.00871268	2.28829	362.086	0.00917076	2.28829	464.776	0.0100011	2.28829	675.049	0.0100281	2.28829	907.874	0.00950035	2.28829
	2.29429	362.985	0.00835751	2.29429	468.586	0.00853236	2.29429	683.036	0.00757822	2.29429	923.169	0.00774263	2.29429	1205.37	0.00799152	2.29429	1509.55	0.00887165	2.29429	362.309	0.00929155	2.29429	465.567	0.00890908	2.29429	678.318	0.00937687	2.29429	915.574	0.00889368	2.29429	1193.93	0.00901893	2.29429	1504.96	0.00871193	2.29429	362.119	0.00915307	2.29429	464.822	0.0100003	2.29429	675.117	0.0100181	2.29429	907.96	0.00949933	2.29429
	2.3003	363.016	0.00834001	2.3003	468.625	0.008512	2.3003	683.087	0.00755963	2.3003	923.24	0.00773542	2.3003	1205.47	0.0079801	2.3003	1509.68	0.00885496	2.3003	362.343	0.00928213	2.3003	465.608	0.00890807	2.3003	678.381	0.00936685	2.3003	915.656	0.00889289	2.3003	1194.04	0.00901728	2.3003	1505.1	0.00872778	2.3003	362.152	0.00914367	2.3003	464.869	0.00999242	2.3003	675.185	0.0100261	2.3003	908.047	0.00949854	2.3003
	2.30631	363.046	0.00833105	2.30631	468.665	0.00851149	2.30631	683.139	0.00755921	2.30631	923.312	0.00773493	2.30631	1205.57	0.00796951	2.30631	1509.82	0.00884557	2.30631	362.376	0.00928982	2.30631	465.649	0.00890083	2.30631	678.445	0.0093931	2.30631	915.737	0.00888533	2.30631	1194.15	0.0089972	2.30631	1505.23	0.00869446	2.30631	362.186	0.00914311	2.30631	464.915	0.0099983	2.30631	675.252	0.0100161	2.30631	908.133	0.00950436	2.30631
	2.31231	363.076	0.00834716	2.31231	468.705	0.00850415	2.31231	683.191	0.00756757	2.31231	923.383	0.00774744	2.31231	1205.66	0.00797883	2.31231	1509.95	0.0088534	2.31231	362.41	0.00928896	2.31231	465.691	0.00889338	2.31231	678.508	0.00938323	2.31231	915.818	0.00888465	2.31231	1194.25	0.00901565	2.31231	1505.36	0.00871829	2.31231	362.219	0.0091674	2.31231	464.962	0.00999709	2.31231	675.32	0.0100151	2.31231	908.219	0.00949663	2.31231
	2.31832	363.106	0.0083382	2.31832	468.745	0.00851644	2.31832	683.242	0.00754914	2.31832	923.455	0.00773363	2.31832	1205.76	0.00796824	2.31832	1510.08	0.00884466	2.31832	362.444	0.0092881	2.31832	465.732	0.00890591	2.31832	678.572	0.00937321	2.31832	915.9	0.00889052	2.31832	1194.36	0.00901568	2.31832	1505.49	0.00870889	2.31832	362.252	0.00914972	2.31832	465.008	0.0100028	2.31832	675.387	0.0100141	2.31832	908.306	0.00950255	2.31832
	2.32432	363.137	0.00834576	2.32432	468.785	0.00851572	2.32432	683.294	0.00756628	2.32432	923.526	0.00774624	2.32432	1205.85	0.00797755	2.32432	1510.22	0.00886772	2.32432	362.477	0.00927013	2.32432	465.774	0.00889846	2.32432	678.636	0.00936349	2.32432	915.981	0.00887641	2.32432	1194.47	0.00900398	2.32432	1505.62	0.00870016	2.32432	362.285	0.00914888	2.32432	465.055	0.00999509	2.32432	675.455	0.0100221	2.32432	908.392	0.00950165	2.32432
	2.33033	363.167	0.00832827	2.33033	468.825	0.00851499	2.33033	683.346	0.00756585	2.33033	923.598	0.00774564	2.33033	1205.95	0.00795701	2.33033	1510.35	0.00884244	2.33033	362.511	0.00928637	2.33033	465.815	0.00889767	2.33033	678.699	0.00938059	2.33033	916.062	0.00888894	2.33033	1194.58	0.0090241	2.33033	1505.75	0.00870737	2.33033	362.313	0.00780877	2.33033	465.095	0.00870134	2.33033	675.513	0.00853913	2.33033	908.466	0.00821066	2.33033
	2.33634	363.197	0.00833584	2.33634	468.865	0.00850765	2.33634	683.397	0.00755635	2.33634	923.669	0.00773183	2.33634	1206.05	0.00796633	2.33634	1510.48	0.00885026	2.33634	362.545	0.00927724	2.33634	465.857	0.00889666	2.33634	678.763	0.00937057	2.33634	916.144	0.00888815	2.33634	1194.68	0.00901324	2.33634	1505.88	0.00871525	2.33634	362.338	0.00667102	2.33634	465.13	0.00756555	2.33634	675.562	0.00724649	2.33634	908.531	0.00710142	2.33634
	2.34234	363.228	0.00833542	2.34234	468.905	0.00851354	2.34234	683.449	0.00755578	2.34234	923.741	0.00773134	2.34234	1206.14	0.0079657	2.34234	1510.62	0.00883293	2.34234	362.578	0.0092761	2.34234	465.898	0.00891583	2.34234	678.826	0.00936984	2.34234	916.225	0.00889402	2.34234	1194.79	0.00900155	2.34234	1506.01	0.00871449	2.34234	362.362	0.00666202	2.34234	465.166	0.00757142	2.34234	675.611	0.00725485	2.34234	908.595	0.0070942	2.34234
	2.34835	363.258	0.00833445	2.34835	468.945	0.00852583	2.34835	683.501	0.00755506	2.34835	923.812	0.00775044	2.34835	1206.24	0.00797501	2.34835	1510.75	0.00886458	2.34835	362.612	0.00929206	2.34835	465.94	0.00889529	2.34835	678.89	0.00936896	2.34835	916.307	0.00887325	2.34835	1194.9	0.00901162	2.34835	1506.14	0.00868916	2.34835	362.386	0.00667013	2.34835	465.201	0.00757107	2.34835	675.66	0.00726335	2.34835	908.66	0.00711384	2.34835
	2.35435	363.288	0.00833375	2.35435	468.985	0.00849908	2.35435	683.552	0.00755464	2.35435	923.884	0.00773003	2.35435	1206.33	0.00796443	2.35435	1510.89	0.00883997	2.35435	362.639	0.00752402	2.35435	465.973	0.00706057	2.35435	678.939	0.0072103	2.35435	916.372	0.00716714	2.35435	1194.98	0.00699724	2.35435	1506.26	0.00746409	2.35435	362.41	0.00665285	2.35435	465.236	0.00757028	2.35435	675.709	0.0072538	2.35435	908.724	0.00709319	2.35435
	2.36036	363.318	0.00834159	2.36036	469.024	0.00851137	2.36036	683.604	0.00757192	2.36036	923.955	0.00774264	2.36036	1206.43	0.00796379	2.36036	1511.02	0.00885507	2.36036	362.665	0.00722895	2.36036	466.004	0.00671949	2.36036	678.985	0.00680518	2.36036	916.435	0.00685376	2.36036	1195.06	0.00664026	2.36036	1506.37	0.00722121	2.36036	362.434	0.00666924	2.36036	465.271	0.00756971	2.36036	675.758	0.00721716	2.36036	908.789	0.00710622	2.36036
	2.36637	363.349	0.0083241	2.36637	469.064	0.00850425	2.36637	683.656	0.00754457	2.36637	924.026	0.00772884	2.36637	1206.53	0.00796316	2.36637	1511.15	0.00883774	2.36637	362.692	0.00720306	2.36637	466.035	0.0066993	2.36637	679.031	0.00682283	2.36637	916.498	0.00685319	2.36637	1195.14	0.00663982	2.36637	1506.47	0.00722799	2.36637	362.458	0.00666024	2.36637	465.307	0.00756935	2.36637	675.807	0.00726192	2.36637	908.854	0.00711232	2.36637
	2.37237	363.379	0.0083402	2.37237	469.104	0.00851632	2.37237	683.707	0.0075617	2.37237	924.098	0.00774144	2.37237	1206.62	0.00798242	2.37237	1511.29	0.00885351	2.37237	362.718	0.00721081	2.37237	466.066	0.00671859	2.37237	679.078	0.00682236	2.37237	916.561	0.00685272	2.37237	1195.22	0.00662851	2.37237	1506.58	0.00722813	2.37237	362.482	0.00667691	2.37237	465.342	0.00757501	2.37237	675.856	0.00726125	2.37237	908.918	0.00709839	2.37237
	2.37838	363.409	0.00832272	2.37838	469.144	0.00849619	2.37838	683.759	0.00755236	2.37838	924.169	0.00772775	2.37838	1206.72	0.00795194	2.37838	1511.42	0.00885272	2.37838	362.744	0.00720202	2.37838	466.098	0.00672479	2.37838	679.124	0.00681277	2.37838	916.624	0.00686556	2.37838	1195.3	0.00662807	2.37838	1506.69	0.00722761	2.37838	362.507	0.00665108	2.37838	465.377	0.00756154	2.37838	675.905	0.00726072	2.37838	908.983	0.00709118	2.37838
	2.38438	363.439	0.00833881	2.38438	469.184	0.00850847	2.38438	683.81	0.00755179	2.38438	924.241	0.00774025	2.38438	1206.82	0.0079712	2.38438	1511.55	0.008844	2.38438	362.77	0.00722686	2.38438	466.129	0.00673078	2.38438	679.17	0.00682143	2.38438	916.687	0.00686509	2.38438	1195.38	0.00662846	2.38438	1506.8	0.00721846	2.38438	362.531	0.00666746	2.38438	465.412	0.00756741	2.38438	675.954	0.00724214	2.38438	909.047	0.0071041	2.38438
	2.39039	363.47	0.00833812	2.39039	469.224	0.00850135	2.39039	683.862	0.00756014	2.39039	924.312	0.00772645	2.39039	1206.91	0.00794985	2.39039	1511.69	0.00884255	2.39039	362.796	0.0072178	2.39039	466.16	0.00673032	2.39039	679.217	0.00679402	2.39039	916.749	0.00685807	2.39039	1195.46	0.00663723	2.39039	1506.91	0.00724249	2.39039	362.555	0.00665847	2.39039	465.447	0.00756706	2.39039	676.003	0.00724177	2.39039	909.112	0.00709688	2.39039
	2.3964	363.5	0.00832917	2.3964	469.264	0.00850681	2.3964	683.914	0.00756834	2.3964	924.384	0.00773245	2.3964	1207.01	0.00797076	2.3964	1511.82	0.00884243	2.3964	362.822	0.00720046	2.3964	466.192	0.00671014	2.3964	679.263	0.00682934	2.3964	916.812	0.00684418	2.3964	1195.54	0.00663762	2.3964	1507.02	0.00721808	2.3964	362.579	0.0066583	2.3964	465.483	0.00755961	2.3964	676.052	0.00725012	2.3964	909.176	0.00708967	2.3964
	2.4024	363.53	0.0083282	2.4024	469.304	0.00851291	2.4024	683.966	0.00755007	2.4024	924.455	0.00773185	2.4024	1207.1	0.00795935	2.4024	1511.96	0.00884165	2.4024	362.849	0.0072253	2.4024	466.223	0.00671633	2.4024	679.309	0.00682902	2.4024	916.875	0.00686367	2.4024	1195.62	0.00663635	2.4024	1507.13	0.0072169	2.4024	362.603	0.00665758	2.4024	465.518	0.00756591	2.4024	676.101	0.00724959	2.4024	909.241	0.00710269	2.4024
	2.40841	363.561	0.00833603	2.40841	469.344	0.00849258	2.40841	684.017	0.0075495	2.40841	924.527	0.00773785	2.40841	1207.2	0.00796866	2.40841	1512.09	0.00884087	2.40841	362.875	0.0072245	2.40841	466.254	0.00672253	2.40841	679.356	0.00681957	2.40841	916.938	0.0068632	2.40841	1195.7	0.00664678	2.40841	1507.24	0.00724092	2.40841	362.627	0.00664887	2.40841	465.553	0.00756512	2.40841	676.15	0.00724005	2.40841	909.305	0.00709537	2.40841
	2.41441	363.589	0.00781493	2.41441	469.381	0.00799116	2.41441	684.065	0.0070314	2.41441	924.594	0.00722899	2.41441	1207.29	0.00747267	2.41441	1512.21	0.00826671	2.41441	362.901	0.0071989	2.41441	466.286	0.00670235	2.41441	679.402	0.006801	2.41441	917.001	0.00684943	2.41441	1195.78	0.00662543	2.41441	1507.35	0.00721652	2.41441	362.651	0.00666525	2.41441	465.588	0.00755145	2.41441	676.199	0.00724854	2.41441	909.37	0.00709487	2.41441
	2.42042	363.61	0.00564869	2.42042	469.409	0.00581894	2.42042	684.098	0.00473771	2.42042	924.64	0.00505	2.42042	1207.35	0.0053384	2.42042	1512.3	0.00580341	2.42042	362.927	0.00720693	2.42042	466.317	0.00672806	2.42042	679.448	0.00680967	2.42042	917.064	0.00684242	2.42042	1195.85	0.00662582	2.42042	1507.45	0.00721533	2.42042	362.676	0.00665625	2.42042	465.623	0.0075642	2.42042	676.248	0.00723914	2.42042	909.434	0.00708766	2.42042
	2.42643	363.63	0.00564012	2.42643	469.436	0.00579921	2.42643	684.13	0.00474654	2.42643	924.687	0.00506294	2.42643	1207.42	0.0053787	2.42643	1512.39	0.00580374	2.42643	362.953	0.00720641	2.42643	466.348	0.00671453	2.42643	679.494	0.0068092	2.42643	917.126	0.00685514	2.42643	1195.93	0.00663458	2.42643	1507.56	0.00722343	2.42643	362.7	0.00665609	2.42643	465.659	0.00756985	2.42643	676.297	0.00724749	2.42643	909.499	0.00710728	2.42643
	2.43243	363.651	0.00564805	2.43243	469.463	0.00582487	2.43243	684.163	0.00475524	2.43243	924.734	0.00506269	2.43243	1207.48	0.00536847	2.43243	1512.48	0.00581133	2.43243	362.979	0.00721415	2.43243	466.38	0.00671408	2.43243	679.541	0.00680859	2.43243	917.189	0.00684802	2.43243	1196.01	0.00663498	2.43243	1507.67	0.00722291	2.43243	362.724	0.00665537	2.43243	465.694	0.00757615	2.43243	676.346	0.00723795	2.43243	909.563	0.00709347	2.43243
	2.43844	363.671	0.005648	2.43844	469.49	0.00579194	2.43844	684.195	0.00474595	2.43844	924.781	0.00504924	2.43844	1207.55	0.00536819	2.43844	1512.56	0.00580306	2.43844	363.006	0.00719683	2.43844	466.411	0.00671363	2.43844	679.587	0.0067993	2.43844	917.252	0.00684755	2.43844	1196.09	0.00663454	2.43844	1507.78	0.00720581	2.43844	362.748	0.00666347	2.43844	465.729	0.00755561	2.43844	676.395	0.00724644	2.43844	909.628	0.00709285	2.43844
	2.44444	363.692	0.00562211	2.44444	469.517	0.0057982	2.44444	684.227	0.00471912	2.44444	924.827	0.00504238	2.44444	1207.61	0.00534802	2.44444	1512.65	0.00578686	2.44444	363.032	0.00721311	2.44444	466.442	0.00671318	2.44444	679.633	0.00682576	2.44444	917.315	0.00685373	2.44444	1196.17	0.00662323	2.44444	1507.89	0.00722121	2.44444	362.772	0.00665448	2.44444	465.764	0.00755525	2.44444	676.444	0.00724607	2.44444	909.692	0.00708564	2.44444
	2.45045	363.712	0.00564737	2.45045	469.545	0.00583024	2.45045	684.26	0.00475456	2.45045	924.874	0.0050883	2.45045	1207.68	0.00535685	2.45045	1512.74	0.00580173	2.45045	363.058	0.00720405	2.45045	466.474	0.00671937	2.45045	679.68	0.0068072	2.45045	917.378	0.00686002	2.45045	1196.25	0.00663282	2.45045	1508	0.00722135	2.45045	362.796	0.00664577	2.45045	465.8	0.00756134	2.45045	676.493	0.00724539	2.45045	909.757	0.00709855	2.45045
	2.45646	363.733	0.00564677	2.45646	469.572	0.00579753	2.45646	684.292	0.00474527	2.45646	924.921	0.00504847	2.45646	1207.74	0.00535739	2.45646	1512.83	0.00580205	2.45646	363.084	0.00720381	2.45646	466.505	0.00671871	2.45646	679.726	0.00679791	2.45646	917.441	0.00685279	2.45646	1196.33	0.00662319	2.45646	1508.11	0.00722083	2.45646	362.82	0.00667069	2.45646	465.835	0.00756055	2.45646	676.542	0.00724487	2.45646	909.822	0.00709805	2.45646
	2.46246	363.753	0.00565498	2.46246	469.599	0.00580997	2.46246	684.325	0.00476302	2.46246	924.968	0.0050614	2.46246	1207.81	0.0053571	2.46246	1512.92	0.00580172	2.46246	363.11	0.00721155	2.46246	466.536	0.00671183	2.46246	679.772	0.0068154	2.46246	917.504	0.00685232	2.46246	1196.41	0.00663195	2.46246	1508.22	0.00721964	2.46246	362.845	0.00665315	2.46246	465.87	0.00755998	2.46246	676.591	0.00724434	2.46246	909.886	0.00708414	2.46246
	2.46847	363.774	0.00565466	2.46847	469.627	0.00580985	2.46847	684.357	0.00473605	2.46847	925.015	0.00506104	2.46847	1207.87	0.00537668	2.46847	1513	0.00580931	2.46847	363.136	0.00719423	2.46847	466.568	0.00671802	2.46847	679.818	0.00680581	2.46847	917.566	0.00683856	2.46847	1196.49	0.00662231	2.46847	1508.33	0.00722774	2.46847	362.869	0.00665271	2.46847	465.905	0.00755297	2.46847	676.64	0.0072348	2.46847	909.951	0.00709715	2.46847
	2.47447	363.794	0.00562053	2.47447	469.654	0.00578992	2.47447	684.39	0.00475366	2.47447	925.061	0.00504111	2.47447	1207.94	0.00536646	2.47447	1513.09	0.00580104	2.47447	363.163	0.00721905	2.47447	466.599	0.00671092	2.47447	679.865	0.00680549	2.47447	917.629	0.00685139	2.47447	1196.57	0.00662104	2.47447	1508.43	0.00721926	2.47447	362.893	0.00666081	2.47447	465.94	0.00755884	2.47447	676.689	0.00725246	2.47447	910.015	0.00708313	2.47447
	2.48048	363.815	0.00565402	2.48048	469.681	0.00580917	2.48048	684.422	0.00473546	2.48048	925.108	0.00505404	2.48048	1208	0.00535624	2.48048	1513.18	0.00579278	2.48048	363.189	0.00720146	2.48048	466.63	0.00670404	2.48048	679.911	0.00682298	2.48048	917.692	0.00685102	2.48048	1196.65	0.00663146	2.48048	1508.54	0.00721012	2.48048	362.917	0.0066521	2.48048	465.976	0.00755183	2.48048	676.738	0.00723375	2.48048	910.08	0.00709604	2.48048
	2.48649	363.835	0.00563693	2.48649	469.708	0.00579585	2.48649	684.455	0.00474429	2.48649	925.155	0.00505379	2.48649	1208.07	0.00536506	2.48649	1513.27	0.00580037	2.48649	363.215	0.00720122	2.48649	466.662	0.00671645	2.48649	679.957	0.00680442	2.48649	917.755	0.00683715	2.48649	1196.73	0.00663019	2.48649	1508.65	0.00721027	2.48649	362.941	0.00665138	2.48649	466.011	0.00756435	2.48649	676.787	0.00724224	2.48649	910.144	0.00708883	2.48649
	2.49249	363.856	0.00564486	2.49249	469.736	0.00581488	2.49249	684.487	0.00474407	2.49249	925.202	0.00506013	2.49249	1208.13	0.0053656	2.49249	1513.35	0.00579937	2.49249	363.241	0.00720896	2.49249	466.693	0.00670314	2.49249	680.003	0.0068041	2.49249	917.818	0.00685662	2.49249	1196.81	0.00663058	2.49249	1508.76	0.0072177	2.49249	362.965	0.00665948	2.49249	466.046	0.00755712	2.49249	676.836	0.00724172	2.49249	910.209	0.00709503	2.49249
	2.4985	363.876	0.0056363	2.4985	469.763	0.00579496	2.4985	684.52	0.0047437	2.4985	925.248	0.00504668	2.4985	1208.2	0.00535538	2.4985	1513.44	0.00579177	2.4985	363.267	0.0071999	2.4985	466.724	0.00671555	2.4985	680.05	0.00680364	2.4985	917.88	0.00684286	2.4985	1196.89	0.00664017	2.4985	1508.87	0.00721652	2.4985	362.982	0.00444781	2.4985	466.073	0.00584749	2.4985	676.87	0.00502293	2.4985	910.259	0.00557235	2.4985
	2.5045	363.897	0.0056445	2.5045	469.79	0.00581442	2.5045	684.552	0.00476144	2.5045	925.295	0.00505961	2.5045	1208.26	0.00535509	2.5045	1513.53	0.00580729	2.5045	363.293	0.00719966	2.5045	466.755	0.00670225	2.5045	680.096	0.00680303	2.5045	917.943	0.00684904	2.5045	1196.97	0.00661884	2.5045	1508.98	0.00721666	2.5045	362.996	0.00408588	2.5045	466.099	0.00555256	2.5045	676.901	0.00467091	2.5045	910.308	0.00531728	2.5045
	2.51051	363.917	0.00562714	2.51051	469.817	0.00579429	2.51051	684.585	0.00472557	2.51051	925.342	0.00505936	2.51051	1208.33	0.0053548	2.51051	1513.62	0.0057911	2.51051	363.32	0.0072074	2.51051	466.787	0.00672129	2.51051	680.142	0.00680272	2.51051	918.006	0.00684868	2.51051	1197.04	0.0066184	2.51051	1509.09	0.00720752	2.51051	363.011	0.00408599	2.51051	466.125	0.0055589	2.51051	676.933	0.0046707	2.51051	910.356	0.00532369	2.51051
	2.51652	363.938	0.00565211	2.51652	469.845	0.00581375	2.51652	684.617	0.00474317	2.51652	925.389	0.0050591	2.51652	1208.39	0.00536445	2.51652	1513.71	0.00580662	2.51652	363.346	0.00719862	2.51652	466.818	0.00670777	2.51652	680.189	0.00681122	2.51652	918.069	0.00684146	2.51652	1197.12	0.00662883	2.51652	1509.2	0.00722357	2.51652	363.026	0.00407728	2.51652	466.151	0.00556482	2.51652	676.965	0.00467063	2.51652	910.405	0.00532341	2.51652
	2.52252	363.958	0.00563503	2.52252	469.872	0.00579362	2.52252	684.65	0.00473389	2.52252	925.436	0.00505225	2.52252	1208.46	0.00534347	2.52252	1513.79	0.00578184	2.52252	363.366	0.00571962	2.52252	466.84	0.00460222	2.52252	680.221	0.00481866	2.52252	918.114	0.00486641	2.52252	1197.18	0.00451749	2.52252	1509.27	0.0049258	2.52252	363.041	0.00409392	2.52252	466.177	0.00555829	2.52252	676.996	0.00466125	2.52252	910.453	0.00533653	2.52252
	2.52853	363.979	0.00563443	2.52853	469.899	0.00580648	2.52853	684.682	0.00475163	2.52853	925.482	0.005052	2.52853	1208.52	0.00536387	2.52853	1513.88	0.00579802	2.52853	363.387	0.00556821	2.52853	466.86	0.00435374	2.52853	680.253	0.004621	2.52853	918.156	0.00463363	2.52853	1197.23	0.00428257	2.52853	1509.34	0.00468306	2.52853	363.056	0.00407695	2.52853	466.203	0.00556441	2.52853	677.028	0.00466103	2.52853	910.502	0.00532954	2.52853
	2.53453	363.999	0.00563439	2.53453	469.927	0.00580614	2.53453	684.715	0.00474249	2.53453	925.529	0.00505174	2.53453	1208.58	0.00535366	2.53453	1513.97	0.00580561	2.53453	363.407	0.0055679	2.53453	466.88	0.00437969	2.53453	680.284	0.00462975	2.53453	918.199	0.00465999	2.53453	1197.28	0.00430243	2.53453	1509.41	0.0046994	2.53453	363.071	0.00409359	2.53453	466.229	0.0055641	2.53453	677.059	0.00467883	2.53453	910.55	0.00532256	2.53453
	2.54054	364.02	0.00564259	2.54054	469.954	0.00579261	2.54054	684.747	0.00473321	2.54054	925.576	0.00505149	2.54054	1208.65	0.0053633	2.54054	1514.06	0.00578942	2.54054	363.427	0.00555933	2.54054	466.901	0.00437285	2.54054	680.316	0.00462057	2.54054	918.242	0.00464638	2.54054	1197.33	0.00427218	2.54054	1509.48	0.00469057	2.54054	363.085	0.00408516	2.54054	466.255	0.00555714	2.54054	677.091	0.00467862	2.54054	910.599	0.00532228	2.54054
	2.54655	364.041	0.00563348	2.54655	469.981	0.00579908	2.54655	684.78	0.00475095	2.54655	925.623	0.00505123	2.54655	1208.71	0.00535225	2.54655	1514.14	0.00580494	2.54655	363.447	0.00557581	2.54655	466.921	0.00436624	2.54655	680.347	0.00462932	2.54655	918.284	0.00465956	2.54655	1197.38	0.00430207	2.54655	1509.55	0.00469035	2.54655	363.1	0.00410151	2.54655	466.281	0.00556348	2.54655	677.123	0.00466953	2.54655	910.647	0.00532869	2.54655
	2.55255	364.061	0.0056502	2.55255	470.008	0.00579853	2.55255	684.812	0.00473291	2.55255	925.669	0.00505098	2.55255	1208.78	0.0053528	2.55255	1514.23	0.00579667	2.55255	363.468	0.00555844	2.55255	466.942	0.0043789	2.55255	680.379	0.00461117	2.55255	918.327	0.00465259	2.55255	1197.43	0.00430188	2.55255	1509.62	0.00469808	2.55255	363.115	0.00408482	2.55255	466.307	0.00555674	2.55255	677.154	0.00466016	2.55255	910.696	0.00532171	2.55255
	2.55856	364.082	0.00563312	2.55856	470.036	0.00580458	2.55856	684.844	0.00473254	2.55856	925.716	0.00505062	2.55856	1208.84	0.00536244	2.55856	1514.32	0.00578775	2.55856	363.488	0.00557519	2.55856	466.962	0.00438556	2.55856	680.41	0.00461993	2.55856	918.37	0.00465912	2.55856	1197.49	0.00428165	2.55856	1509.7	0.00468991	2.55856	363.13	0.00407612	2.55856	466.332	0.00555622	2.55856	677.186	0.00466895	2.55856	910.744	0.00531473	2.55856
	2.56456	364.102	0.00564104	2.56456	470.063	0.00579148	2.56456	684.877	0.00475028	2.56456	925.763	0.00505047	2.56456	1208.91	0.0053423	2.56456	1514.41	0.005796	2.56456	363.508	0.00556635	2.56456	466.982	0.00435903	2.56456	680.442	0.00462868	2.56456	918.413	0.00463898	2.56456	1197.54	0.00430235	2.56456	1509.77	0.00470625	2.56456	363.145	0.00408421	2.56456	466.358	0.00555591	2.56456	677.217	0.00466873	2.56456	910.793	0.00532784	2.56456
	2.57057	364.123	0.005641	2.57057	470.09	0.00580412	2.57057	684.91	0.00475896	2.57057	925.81	0.0050568	2.57057	1208.97	0.00537179	2.57057	1514.5	0.00579567	2.57057	363.528	0.00555779	2.57057	467.003	0.0043719	2.57057	680.473	0.00463743	2.57057	918.455	0.00465858	2.57057	1197.59	0.00429131	2.57057	1509.84	0.00467291	2.57057	363.16	0.00408432	2.57057	466.384	0.00556225	2.57057	677.249	0.00466852	2.57057	910.841	0.00532075	2.57057
	2.57658	364.143	0.00562365	2.57658	470.117	0.00580378	2.57658	684.942	0.00473201	2.57658	925.856	0.00504337	2.57658	1209.04	0.0053409	2.57658	1514.58	0.00578741	2.57658	363.549	0.00557398	2.57658	467.023	0.00436528	2.57658	680.505	0.00461943	2.57658	918.498	0.00465183	2.57658	1197.64	0.00429112	2.57658	1509.91	0.00469786	2.57658	363.174	0.00408388	2.57658	466.41	0.00554886	2.57658	677.281	0.00465944	2.57658	910.89	0.00532727	2.57658
	2.58258	364.164	0.00564009	2.58258	470.145	0.00579685	2.58258	684.974	0.00474055	2.58258	925.903	0.00506288	2.58258	1209.1	0.00537121	2.58258	1514.67	0.00580292	2.58258	363.569	0.00554891	2.58258	467.044	0.00437152	2.58258	680.536	0.00461011	2.58258	918.541	0.00463822	2.58258	1197.69	0.00430096	2.58258	1509.98	0.00468903	2.58258	363.189	0.00408399	2.58258	466.436	0.00556163	2.58258	677.312	0.00466808	2.58258	910.938	0.00532029	2.58258
	2.58859	364.179	0.00414813	2.58859	470.165	0.00430995	2.58859	684.997	0.0033683	2.58859	925.937	0.003652	2.58859	1209.15	0.00393763	2.58859	1514.74	0.00440822	2.58859	363.589	0.00557336	2.58859	467.064	0.00437796	2.58859	680.567	0.00462782	2.58859	918.583	0.00465804	2.58859	1197.74	0.00429159	2.58859	1510.05	0.00469675	2.58859	363.204	0.00407529	2.58859	466.462	0.00555489	2.58859	677.344	0.00466786	2.58859	910.987	0.00531331	2.58859
	2.59459	364.188	0.00258939	2.59459	470.178	0.00274563	2.59459	685.011	0.00194234	2.59459	925.957	0.00218838	2.59459	1209.18	0.00244304	2.59459	1514.78	0.00294969	2.59459	363.609	0.0055648	2.59459	467.085	0.00437113	2.59459	680.599	0.00461865	2.59459	918.626	0.00465118	2.59459	1197.79	0.00429057	2.59459	1510.12	0.00468064	2.59459	363.219	0.00409192	2.59459	466.488	0.00556744	2.59459	677.375	0.00466764	2.59459	911.035	0.00532642	2.59459
	2.6006	364.198	0.00258932	2.6006	470.191	0.00274556	2.6006	685.024	0.00195136	2.6006	925.978	0.00218844	2.6006	1209.21	0.0024529	2.6006	1514.83	0.00296544	2.6006	363.629	0.00556477	2.6006	467.105	0.00436452	2.6006	680.63	0.00461843	2.6006	918.669	0.00465086	2.6006	1197.85	0.00431042	2.6006	1510.19	0.00470426	2.6006	363.234	0.00407495	2.6006	466.514	0.00555406	2.6006	677.407	0.00465842	2.6006	911.084	0.00532614	2.6006
	2.60661	364.207	0.00258925	2.60661	470.204	0.00274548	2.60661	685.037	0.00194241	2.60661	925.998	0.00219498	2.60661	1209.24	0.00245367	2.60661	1514.87	0.00295743	2.60661	363.65	0.00556418	2.60661	467.125	0.00437739	2.60661	680.662	0.00462718	2.60661	918.712	0.00464411	2.60661	1197.9	0.00428018	2.60661	1510.26	0.00468815	2.60661	363.249	0.00408332	2.60661	466.54	0.00555396	2.60661	677.439	0.00465835	2.60661	911.132	0.00531916	2.60661
	2.61261	364.217	0.00258919	2.61261	470.217	0.00276497	2.61261	685.051	0.00194223	2.61261	926.018	0.00219482	2.61261	1209.27	0.00246271	2.61261	1514.92	0.00297319	2.61261	363.67	0.00555535	2.61261	467.146	0.00437056	2.61261	680.693	0.00460904	2.61261	918.754	0.00465717	2.61261	1197.95	0.00428	2.61261	1510.33	0.00468793	2.61261	363.263	0.00409141	2.61261	466.566	0.00555344	2.61261	677.47	0.004676	2.61261	911.18	0.00531888	2.61261
	2.61862	364.226	0.00255562	2.61862	470.229	0.00273874	2.61862	685.064	0.00194234	2.61862	926.038	0.00218829	2.61862	1209.3	0.0024428	2.61862	1514.96	0.00294142	2.61862	363.69	0.00557209	2.61862	467.166	0.00437037	2.61862	680.725	0.00462675	2.61862	918.797	0.00465021	2.61862	1198	0.00430068	2.61862	1510.4	0.00469631	2.61862	363.278	0.00409951	2.61862	466.592	0.00555334	2.61862	677.502	0.00466677	2.61862	911.229	0.00532529	2.61862
	2.62462	364.235	0.00258054	2.62462	470.242	0.00275823	2.62462	685.077	0.0019423	2.62462	926.059	0.00219483	2.62462	1209.33	0.00243282	2.62462	1515.01	0.00295717	2.62462	363.71	0.005555	2.62462	467.187	0.00437681	2.62462	680.756	0.00461758	2.62462	918.84	0.0046501	2.62462	1198.05	0.00428965	2.62462	1510.47	0.00467954	2.62462	363.293	0.00408282	2.62462	466.618	0.00555947	2.62462	677.533	0.00465755	2.62462	911.277	0.00531831	2.62462
	2.63063	364.245	0.00260573	2.63063	470.255	0.00274518	2.63063	685.091	0.00195102	2.63063	926.079	0.0021882	2.63063	1209.36	0.00246335	2.63063	1515.05	0.002965	2.63063	363.731	0.00556294	2.63063	467.207	0.00436999	2.63063	680.787	0.00461751	2.63063	918.883	0.00464978	2.63063	1198.1	0.00428946	2.63063	1510.55	0.00470316	2.63063	363.308	0.00408238	2.63063	466.643	0.00555916	2.63063	677.565	0.00468449	2.63063	911.326	0.00531803	2.63063
	2.63664	364.254	0.00258068	2.63664	470.268	0.00273851	2.63664	685.104	0.00195113	2.63664	926.099	0.00218804	2.63664	1209.39	0.00247321	2.63664	1515.1	0.00294907	2.63664	363.751	0.00556263	2.63664	467.228	0.00437643	2.63664	680.819	0.00461715	2.63664	918.925	0.00464967	2.63664	1198.15	0.0042993	2.63664	1510.62	0.00468705	2.63664	363.323	0.00407395	2.63664	466.669	0.00554578	2.63664	677.597	0.00465712	2.63664	911.374	0.00531775	2.63664
	2.64264	364.264	0.00259709	2.64264	470.281	0.00276459	2.64264	685.118	0.00195999	2.64264	926.12	0.00220128	2.64264	1209.42	0.00245248	2.64264	1515.14	0.00296483	2.64264	363.771	0.00556232	2.64264	467.248	0.00436318	2.64264	680.85	0.0046259	2.64264	918.968	0.00464945	2.64264	1198.21	0.0042891	2.64264	1510.69	0.00468683	2.64264	363.338	0.00409058	2.64264	466.695	0.00555854	2.64264	677.628	0.0046659	2.64264	911.423	0.00531746	2.64264
	2.64865	364.273	0.0025638	2.64865	470.294	0.00273836	2.64865	685.131	0.0019242	2.64865	926.14	0.00218147	2.64865	1209.45	0.0024425	2.64865	1515.19	0.0029489	2.64865	363.791	0.00557054	2.64865	467.268	0.00436299	2.64865	680.882	0.00462569	2.64865	919.011	0.00464913	2.64865	1198.26	0.00428975	2.64865	1510.76	0.00468661	2.64865	363.352	0.00407362	2.64865	466.721	0.00555159	2.64865	677.66	0.00465668	2.64865	911.471	0.00531707	2.64865
	2.65465	364.282	0.00258872	2.65465	470.307	0.0027385	2.65465	685.144	0.00195101	2.65465	926.16	0.00217473	2.65465	1209.48	0.00244244	2.65465	1515.23	0.00295673	2.65465	363.812	0.00555318	2.65465	467.289	0.00436922	2.65465	680.913	0.00461651	2.65465	919.053	0.00463575	2.65465	1198.31	0.00428873	2.65465	1510.83	0.00469499	2.65465	363.367	0.00409052	2.65465	466.747	0.00555792	2.65465	677.692	0.00467447	2.65465	911.52	0.0053169	2.65465
	2.66066	364.292	0.00258014	2.66066	470.32	0.0027448	2.66066	685.157	0.00193317	2.66066	926.18	0.00218796	2.66066	1209.51	0.00246305	2.66066	1515.28	0.00295665	2.66066	363.832	0.00555315	2.66066	467.309	0.00436903	2.66066	680.945	0.0046163	2.66066	919.096	0.0046487	2.66066	1198.36	0.00428854	2.66066	1510.9	0.00468617	2.66066	363.38	0.00354407	2.66066	466.77	0.00496907	2.66066	677.72	0.00422405	2.66066	911.563	0.00476084	2.66066
	2.66667	364.301	0.00258858	2.66667	470.333	0.00275111	2.66667	685.171	0.00195079	2.66667	926.201	0.0021945	2.66667	1209.54	0.00246216	2.66667	1515.32	0.00296448	2.66667	363.852	0.00556961	2.66667	467.33	0.00437548	2.66667	680.976	0.00461609	2.66667	919.139	0.00464859	2.66667	1198.41	0.00430922	2.66667	1510.97	0.00468595	2.66667	363.384	0.00112527	2.66667	466.781	0.00233412	2.66667	677.735	0.00221537	2.66667	911.583	0.00212931	2.66667
	2.67267	364.311	0.00258001	2.67267	470.346	0.00274465	2.67267	685.184	0.001942	2.67267	926.221	0.00218775	2.67267	1209.57	0.00244226	2.67267	1515.36	0.00295647	2.67267	363.872	0.00555226	2.67267	467.35	0.00436223	2.67267	681.008	0.00462483	2.67267	919.182	0.00464837	2.67267	1198.46	0.00427733	2.67267	1511.04	0.00468573	2.67267	363.388	0.00112553	2.67267	466.792	0.00234714	2.67267	677.75	0.00222447	2.67267	911.602	0.00216261	2.67267
	2.67868	364.32	0.00258022	2.67868	470.359	0.0027382	2.67868	685.197	0.00195977	2.67868	926.241	0.00218782	2.67868	1209.6	0.0024422	2.67868	1515.41	0.00295638	2.67868	363.892	0.00556899	2.67868	467.37	0.00437488	2.67868	681.039	0.00460685	2.67868	919.224	0.00465468	2.67868	1198.51	0.00429884	2.67868	1511.11	0.00469345	2.67868	363.392	0.00112524	2.67868	466.803	0.00233401	2.67868	677.765	0.00222442	2.67868	911.622	0.00216257	2.67868
	2.68468	364.329	0.00258838	2.68468	470.372	0.00275747	2.68468	685.211	0.00192397	2.68468	926.261	0.00219435	2.68468	1209.62	0.00245289	2.68468	1515.45	0.00294838	2.68468	363.913	0.00573631	2.68468	467.392	0.00451205	2.68468	681.072	0.00477667	2.68468	919.268	0.00479404	2.68468	1198.57	0.00443048	2.68468	1511.19	0.00483882	2.68468	363.396	0.00112523	2.68468	466.814	0.00232732	2.68468	677.78	0.00223337	2.68468	911.641	0.00213575	2.68468
	2.69069	364.339	0.00257157	2.69069	470.384	0.00273784	2.69069	685.224	0.00194188	2.69069	926.282	0.00218103	2.69069	1209.65	0.002452	2.69069	1515.5	0.00294829	2.69069	363.922	0.00239837	2.69069	467.398	0.00133207	2.69069	681.083	0.00170276	2.69069	919.284	0.0017329	2.69069	1198.58	0.00143588	2.69069	1511.21	0.00168014	2.69069	363.401	0.00111696	2.69069	466.825	0.00234697	2.69069	677.796	0.00222417	2.69069	911.661	0.00216258	2.69069
	2.6967	364.348	0.00259648	2.6967	470.397	0.00275732	2.6967	685.237	0.00195965	2.6967	926.302	0.00220743	2.6967	1209.68	0.00245194	2.6967	1515.54	0.00296404	2.6967	363.931	0.00245712	2.6967	467.404	0.00134489	2.6967	681.095	0.00173855	2.6967	919.301	0.00176605	2.6967	1198.6	0.00148675	2.6967	1511.24	0.00174496	2.6967	363.405	0.00113374	2.6967	466.836	0.0023467	2.6967	677.811	0.00221527	2.6967	911.681	0.00216912	2.6967
	2.7027	364.358	0.00257967	2.7027	470.41	0.00274428	2.7027	685.251	0.00193276	2.7027	926.322	0.00218762	2.7027	1209.71	0.00245271	2.7027	1515.59	0.00294812	2.7027	363.94	0.0024653	2.7027	467.41	0.00138424	2.7027	681.107	0.00176539	2.7027	919.317	0.00179267	2.7027	1198.62	0.00148757	2.7027	1511.26	0.00176081	2.7027	363.409	0.00112519	2.7027	466.847	0.0023338	2.7027	677.826	0.00223322	2.7027	911.701	0.0021558	2.7027
	2.70871	364.367	0.00257988	2.70871	470.423	0.00275058	2.70871	685.264	0.00194177	2.70871	926.343	0.00218747	2.70871	1209.74	0.00245182	2.70871	1515.63	0.00296386	2.70871	363.949	0.00246524	2.70871	467.417	0.00136454	2.70871	681.119	0.00176536	2.70871	919.333	0.00178589	2.70871	1198.64	0.00148671	2.70871	1511.29	0.00173696	2.70871	363.413	0.00113371	2.70871	466.858	0.00234038	2.70871	677.841	0.00224202	2.70871	911.72	0.00214226	2.70871
	2.71471	364.376	0.00258805	2.71471	470.436	0.00274412	2.71471	685.277	0.00195064	2.71471	926.363	0.00218753	2.71471	1209.77	0.00245176	2.71471	1515.68	0.00295586	2.71471	363.958	0.0024737	2.71471	467.423	0.00137115	2.71471	681.131	0.00175623	2.71471	919.35	0.00178597	2.71471	1198.66	0.0014967	2.71471	1511.32	0.00175215	2.71471	363.417	0.0011337	2.71471	466.869	0.00234011	2.71471	677.856	0.00222412	2.71471	911.74	0.00216229	2.71471
	2.72072	364.386	0.00257948	2.72072	470.449	0.00273767	2.72072	685.291	0.00194155	2.72072	926.383	0.00218748	2.72072	1209.8	0.00244178	2.72072	1515.72	0.00296369	2.72072	363.967	0.00246512	2.72072	467.43	0.00138418	2.72072	681.143	0.00175634	2.72072	919.366	0.00180573	2.72072	1198.67	0.00148666	2.72072	1511.34	0.00175278	2.72072	363.421	0.0011169	2.72072	466.88	0.00234006	2.72072	677.871	0.00222407	2.72072	911.759	0.00214886	2.72072
	2.72673	364.395	0.00258792	2.72673	470.462	0.00275035	2.72673	685.304	0.00194166	2.72673	926.403	0.00218732	2.72673	1209.83	0.00246239	2.72673	1515.77	0.00294777	2.72673	363.976	0.00247358	2.72673	467.436	0.0013709	2.72673	681.155	0.00175631	2.72673	919.383	0.0017859	2.72673	1198.69	0.00149749	2.72673	1511.37	0.00175275	2.72673	363.425	0.00112514	2.72673	466.89	0.00233358	2.72673	677.886	0.00223287	2.72673	911.779	0.00215561	2.72673
	2.73273	364.405	0.00258785	2.73273	470.475	0.00273752	2.73273	685.317	0.00195052	2.73273	926.424	0.0021808	2.73273	1209.86	0.00244166	2.73273	1515.81	0.0029556	2.73273	363.985	0.00247324	2.73273	467.443	0.0013711	2.73273	681.167	0.00176524	2.73273	919.399	0.00177249	2.73273	1198.71	0.00147661	2.73273	1511.4	0.00176065	2.73273	363.429	0.0011254	2.73273	466.901	0.00233352	2.73273	677.901	0.00221497	2.73273	911.799	0.00214877	2.73273
	2.73874	364.414	0.00257955	2.73874	470.488	0.00275658	2.73874	685.331	0.00194144	2.73874	926.444	0.00219392	2.73874	1209.89	0.00246144	2.73874	1515.86	0.00295551	2.73874	363.994	0.00246494	2.73874	467.449	0.00136445	2.73874	681.179	0.00176521	2.73874	919.416	0.00179237	2.73874	1198.73	0.00150745	2.73874	1511.42	0.0017368	2.73874	363.433	0.00111686	2.73874	466.912	0.00233989	2.73874	677.916	0.00223292	2.73874	911.818	0.00214872	2.73874
	2.74474	364.424	0.00257921	2.74474	470.501	0.00274375	2.74474	685.344	0.00194154	2.74474	926.464	0.00218718	2.74474	1209.92	0.00244154	2.74474	1515.9	0.00295542	2.74474	364.003	0.00247339	2.74474	467.455	0.00136443	2.74474	681.191	0.00175622	2.74474	919.432	0.00177917	2.74474	1198.75	0.00148658	2.74474	1511.45	0.00175265	2.74474	363.437	0.00113336	2.74474	466.923	0.00233984	2.74474	677.931	0.00222373	2.74474	911.838	0.00214878	2.74474
	2.75075	364.433	0.00257914	2.75075	470.514	0.00274367	2.75075	685.357	0.00194151	2.75075	926.484	0.00218724	2.75075	1209.95	0.00244231	2.75075	1515.95	0.00295534	2.75075	364.012	0.00246482	2.75075	467.462	0.00137746	2.75075	681.203	0.00174723	2.75075	919.448	0.00178567	2.75075	1198.76	0.00148655	2.75075	1511.48	0.00175262	2.75075	363.441	0.00111684	2.75075	466.934	0.00232694	2.75075	677.946	0.00222382	2.75075	911.858	0.00215532	2.75075
	2.75676	364.442	0.00257935	2.75676	470.527	0.0027436	2.75676	685.37	0.00194132	2.75676	926.505	0.00218719	2.75676	1209.98	0.00247117	2.75676	1515.99	0.00294667	2.75676	364.021	0.00245651	2.75676	467.468	0.0013646	2.75676	681.215	0.00175616	2.75676	919.465	0.00177911	2.75676	1198.78	0.00148653	2.75676	1511.5	0.00172811	2.75676	363.446	0.00113361	2.75676	466.945	0.00234616	2.75676	677.962	0.00223277	2.75676	911.877	0.00214858	2.75676
	2.76276	364.453	0.00286383	2.76276	470.542	0.00319748	2.76276	685.386	0.00233334	2.76276	926.529	0.0026219	2.76276	1210.02	0.00286533	2.76276	1516.04	0.00334171	2.76276	364.03	0.00247321	2.76276	467.475	0.00137742	2.76276	681.227	0.00175613	2.76276	919.481	0.0017856	2.76276	1198.8	0.00148651	2.76276	1511.53	0.0017605	2.76276	363.45	0.00112534	2.76276	466.956	0.00235295	2.76276	677.977	0.00221473	2.76276	911.897	0.00216871	2.76276
	2.76877	364.463	0.00293893	2.76877	470.557	0.00332064	2.76877	685.403	0.00245774	2.76877	926.554	0.00274034	2.76877	1210.05	0.00300657	2.76877	1516.09	0.00343856	2.76877	364.039	0.00246463	2.76877	467.481	0.00135793	2.76877	681.239	0.0017561	2.76877	919.498	0.00179232	2.76877	1198.82	0.00149733	2.76877	1511.55	0.00173665	2.76877	363.454	0.00112505	2.76877	466.967	0.00232656	2.76877	677.992	0.00223253	2.76877	911.917	0.00215518	2.76877
	2.77477	364.474	0.00295585	2.77477	470.573	0.00334008	2.77477	685.42	0.00245782	2.77477	926.58	0.00276012	2.77477	1210.09	0.00300566	2.77477	1516.15	0.00346218	2.77477	364.048	0.00246457	2.77477	467.487	0.00137075	2.77477	681.251	0.00176487	2.77477	919.514	0.00177227	2.77477	1198.84	0.00149648	2.77477	1511.58	0.0017525	2.77477	363.458	0.00112504	2.77477	466.978	0.00233957	2.77477	678.007	0.00222363	2.77477	911.936	0.00215513	2.77477
	2.78078	364.485	0.00294726	2.78078	470.589	0.00332701	2.78078	685.437	0.00243996	2.78078	926.605	0.00274688	2.78078	1210.12	0.00299648	2.78078	1516.2	0.00343766	2.78078	364.057	0.00246451	2.78078	467.494	0.00137095	2.78078	681.263	0.00174708	2.78078	919.53	0.00179225	2.78078	1198.85	0.00147643	2.78078	1511.61	0.00174387	2.78078	363.462	0.0011253	2.78078	466.989	0.00233951	2.78078	678.022	0.00223257	2.78078	911.956	0.00214182	2.78078
	2.78679	364.496	0.00293071	2.78679	470.604	0.00332031	2.78679	685.454	0.00244866	2.78679	926.631	0.00275328	2.78679	1210.16	0.00299556	2.78679	1516.25	0.00343754	2.78679	364.066	0.00246445	2.78679	467.5	0.00137734	2.78679	681.275	0.00176496	2.78679	919.547	0.00178548	2.78679	1198.87	0.00149726	2.78679	1511.63	0.0017445	2.78679	363.466	0.00113327	2.78679	467	0.00233303	2.78679	678.037	0.00222338	2.78679	911.975	0.00214835	2.78679
	2.79279	364.506	0.00293858	2.79279	470.62	0.00333316	2.79279	685.47	0.00244874	2.79279	926.656	0.00275331	2.79279	1210.2	0.00300621	2.79279	1516.3	0.003446	2.79279	364.075	0.00246467	2.79279	467.507	0.00137091	2.79279	681.287	0.00174702	2.79279	919.563	0.00179208	2.79279	1198.89	0.00147639	2.79279	1511.66	0.00176035	2.79279	363.47	0.00112528	2.79279	467.01	0.00233298	2.79279	678.052	0.00223247	2.79279	911.995	0.00215499	2.79279
	2.7988	364.517	0.00293026	2.7988	470.636	0.00332009	2.7988	685.487	0.00243978	2.7988	926.682	0.00274665	2.7988	1210.23	0.00298546	2.7988	1516.36	0.00344588	2.7988	364.084	0.00248108	2.7988	467.513	0.00137068	2.7988	681.299	0.0017649	2.7988	919.58	0.00177889	2.7988	1198.91	0.00149639	2.7988	1511.69	0.00174444	2.7988	363.474	0.00112499	2.7988	467.021	0.00233935	2.7988	678.067	0.00221443	2.7988	912.015	0.00215495	2.7988
	2.8048	364.528	0.00296392	2.8048	470.651	0.00332635	2.8048	685.504	0.00247517	2.8048	926.707	0.00275305	2.8048	1210.27	0.00301595	2.8048	1516.41	0.00345367	2.8048	364.093	0.00245575	2.8048	467.519	0.00137087	2.8048	681.311	0.00175591	2.8048	919.596	0.00179201	2.8048	1198.92	0.00148635	2.8048	1511.71	0.00175235	2.8048	363.478	0.00112525	2.8048	467.032	0.00233951	2.8048	678.082	0.00223223	2.8048	912.034	0.00214832	2.8048
	2.81081	364.539	0.00294683	2.81081	470.667	0.00332646	2.81081	685.521	0.00244856	2.81081	926.733	0.0027465	2.81081	1210.31	0.00300594	2.81081	1516.46	0.00343707	2.81081	364.102	0.00248124	2.81081	467.526	0.0013578	2.81081	681.323	0.00175588	2.81081	919.613	0.00177882	2.81081	1198.94	0.00148717	2.81081	1511.74	0.00174438	2.81081	363.482	0.00112496	2.81081	467.043	0.0023326	2.81081	678.097	0.00222333	2.81081	912.054	0.00214816	2.81081
	2.81682	364.549	0.00293001	2.81682	470.682	0.00331976	2.81682	685.538	0.0024396	2.81682	926.758	0.00274642	2.81682	1210.34	0.00299594	2.81682	1516.51	0.00345344	2.81682	364.111	0.00246415	2.81682	467.532	0.00137083	2.81682	681.335	0.0017648	2.81682	919.629	0.00178532	2.81682	1198.96	0.00148631	2.81682	1511.77	0.00175229	2.81682	363.487	0.00112495	2.81682	467.054	0.00233276	2.81682	678.113	0.00223228	2.81682	912.073	0.00215481	2.81682
	2.82282	364.56	0.00293842	2.82282	470.698	0.00333261	2.82282	685.555	0.0024572	2.82282	926.784	0.00273966	2.82282	1210.38	0.00301485	2.82282	1516.56	0.00343683	2.82282	364.12	0.00246409	2.82282	467.539	0.00136418	2.82282	681.347	0.00175582	2.82282	919.645	0.00177876	2.82282	1198.98	0.00150714	2.82282	1511.79	0.00174366	2.82282	363.491	0.00112521	2.82282	467.065	0.00234577	2.82282	678.128	0.00221409	2.82282	912.093	0.00215487	2.82282
	2.82883	364.571	0.00293806	2.82883	470.714	0.00330658	2.82883	685.571	0.00243949	2.82883	926.809	0.00272653	2.82883	1210.41	0.00298584	2.82883	1516.62	0.00343737	2.82883	364.129	0.00246403	2.82883	467.545	0.00137721	2.82883	681.359	0.00175579	2.82883	919.662	0.00178525	2.82883	1199	0.00148627	2.82883	1511.82	0.00174429	2.82883	363.499	0.00237585	2.82883	467.09	0.00530547	2.82883	678.155	0.00409525	2.82883	912.138	0.00493853	2.82883
	2.83483	364.581	0.00294648	2.83483	470.729	0.00333239	2.83483	685.588	0.00245722	2.83483	926.835	0.00276594	2.83483	1210.45	0.00301549	2.83483	1516.67	0.00345242	2.83483	364.138	0.00246396	2.83483	467.551	0.00137078	2.83483	681.37	0.00175561	2.83483	919.678	0.00179196	2.83483	1199.01	0.00149625	2.83483	1511.85	0.00175219	2.83483	363.512	0.00362697	2.83483	467.128	0.00821919	2.83483	678.195	0.00592224	2.83483	912.208	0.00766836	2.83483
	2.84084	364.592	0.00292994	2.84084	470.745	0.00331932	2.84084	685.605	0.00243922	2.84084	926.86	0.00273943	2.84084	1210.49	0.00299475	2.84084	1516.72	0.00343714	2.84084	364.147	0.00247242	2.84084	467.558	0.00136413	2.84084	681.382	0.00175573	2.84084	919.695	0.00177856	2.84084	1199.03	0.00148622	2.84084	1511.87	0.00174423	2.84084	363.526	0.00363509	2.84084	467.167	0.00822515	2.84084	678.236	0.00591275	2.84084	912.278	0.00768783	2.84084
	2.84685	364.603	0.00295453	2.84685	470.761	0.00332558	2.84685	685.622	0.0024571	2.84685	926.886	0.00275263	2.84685	1210.52	0.0030054	2.84685	1516.77	0.00344427	2.84685	364.156	0.0024556	2.84685	467.564	0.00137053	2.84685	681.394	0.0017557	2.84685	919.711	0.0017919	2.84685	1199.05	0.00148703	2.84685	1511.9	0.00174353	2.84685	363.531	0.00142713	2.84685	467.189	0.00484067	2.84685	678.261	0.00378865	2.84685	912.32	0.00458292	2.84685
	2.85285	364.614	0.00293799	2.85285	470.776	0.00332568	2.85285	685.638	0.00244814	2.85285	926.911	0.00274597	2.85285	1210.56	0.00298466	2.85285	1516.83	0.00344481	2.85285	364.165	0.00257253	2.85285	467.571	0.00143595	2.85285	681.407	0.00180938	2.85285	919.728	0.00183819	2.85285	1199.07	0.00152704	2.85285	1511.93	0.00180898	2.85285	363.524	-0.00193931	2.85285	467.188	-0.000352748	2.85285	678.265	0.00053991	2.85285	912.319	-0.000120352	2.85285
	2.85886	364.624	0.0029379	2.85886	470.792	0.00331899	2.85886	685.655	0.00243904	2.85886	926.937	0.00275895	2.85886	1210.6	0.00300522	2.85886	1516.88	0.00344469	2.85886	364.186	0.00585779	2.85886	467.587	0.00355069	2.85886	681.433	0.00388755	2.85886	919.765	0.00398835	2.85886	1199.1	0.00304403	2.85886	1511.99	0.00403657	2.85886	363.517	-0.00193908	2.85886	467.186	-0.000339692	2.85886	678.269	0.000548901	2.85886	912.318	-0.000120462	2.85886
	2.86486	364.635	0.00292932	2.86486	470.808	0.0033382	2.86486	685.672	0.00244802	2.86486	926.962	0.00273924	2.86486	1210.63	0.00299439	2.86486	1516.93	0.003436	2.86486	364.208	0.00584921	2.86486	467.604	0.00355035	2.86486	681.46	0.00388725	2.86486	919.801	0.00398167	2.86486	1199.14	0.00304394	2.86486	1512.05	0.00402054	2.86486	363.497	-0.00533951	2.86486	467.17	-0.00333807	2.86486	678.25	-0.00270866	2.86486	912.287	-0.00339191	2.86486
	2.87087	364.646	0.00294596	2.87087	470.823	0.00331876	2.87087	685.689	0.00244796	2.87087	926.987	0.00274574	2.87087	1210.67	0.00299513	2.87087	1516.98	0.00343589	2.87087	364.22	0.00345215	2.87087	467.611	0.0014555	2.87087	681.477	0.00256156	2.87087	919.826	0.00264764	2.87087	1199.16	0.00162867	2.87087	1512.08	0.00212361	2.87087	363.447	-0.0137602	2.87087	467.12	-0.0107719	2.87087	678.177	-0.0107807	2.87087	912.182	-0.0114873	2.87087
	2.87688	364.656	0.00294587	2.87688	470.839	0.00333161	2.87688	685.706	0.00244776	2.87688	927.013	0.00275214	2.87688	1210.71	0.00300412	2.87688	1517.04	0.00346016	2.87688	364.2	-0.00539619	2.87688	467.582	-0.0061934	2.87688	681.461	-0.00231072	2.87688	919.805	-0.00228935	2.87688	1199.12	-0.00355332	2.87688	1512.01	-0.00478745	2.87688	363.397	-0.0137621	2.87688	467.07	-0.0107536	2.87688	678.104	-0.0107728	2.87688	912.077	-0.0114819	2.87688
	2.88288	364.667	0.00292906	2.88288	470.855	0.00331217	2.88288	685.722	0.00244784	2.88288	927.038	0.00273901	2.88288	1210.74	0.00299495	2.88288	1517.09	0.0034284	2.88288	364.181	-0.00538769	2.88288	467.553	-0.00620041	2.88288	681.446	-0.00231972	2.88288	919.783	-0.00229592	2.88288	1199.07	-0.00355261	2.88288	1511.93	-0.00480355	2.88288	363.36	-0.0103377	2.88288	467.022	-0.0101537	2.88288	678.06	-0.00655268	2.88288	911.977	-0.0109881	2.88288
	2.88889	364.678	0.0029457	2.88889	470.87	0.00333139	2.88889	685.739	0.00244778	2.88889	927.064	0.0027521	2.88889	1210.78	0.00300477	2.88889	1517.14	0.00345135	2.88889	364.159	-0.00598329	2.88889	467.516	-0.00795653	2.88889	681.418	-0.00406636	2.88889	919.746	-0.00412086	2.88889	1199.01	-0.00573108	2.88889	1511.83	-0.00700824	2.88889	363.38	0.00546758	2.88889	466.988	-0.00729901	2.88889	678.147	0.0128812	2.88889	911.898	-0.00863344	2.88889
	2.89489	364.689	0.00293739	2.89489	470.886	0.00331174	2.89489	685.756	0.00244758	2.89489	927.089	0.00273875	2.89489	1210.81	0.00299394	2.89489	1517.19	0.00344398	2.89489	364.134	-0.00684673	2.89489	467.466	-0.0105485	2.89489	681.372	-0.0066821	2.89489	919.682	-0.00686168	2.89489	1198.9	-0.00894908	2.89489	1511.67	-0.0103107	2.89489	363.399	0.00547554	2.89489	466.954	-0.00727984	2.89489	678.234	0.0128974	2.89489	911.82	-0.00862092	2.89489
	2.9009	364.699	0.00294553	2.9009	470.902	0.0033248	2.9009	685.773	0.00244766	2.9009	927.115	0.00273879	2.9009	1210.85	0.00300459	2.9009	1517.24	0.00344386	2.9009	364.109	-0.00687219	2.9009	467.417	-0.0105759	2.9009	681.327	-0.00669135	2.9009	919.619	-0.00688205	2.9009	1198.79	-0.00897073	2.9009	1511.52	-0.0103204	2.9009	363.393	-0.00173831	2.9009	466.879	-0.0160838	2.9009	678.274	0.00587643	2.9009	911.657	-0.0178791	2.9009
	2.90691	364.71	0.00293721	2.90691	470.917	0.00332447	2.90691	685.789	0.0024476	2.90691	927.14	0.00275187	2.90691	1210.89	0.00298385	2.90691	1517.3	0.00344309	2.90691	364.082	-0.00746782	2.90691	467.408	-0.00193254	2.90691	681.378	0.00756084	2.90691	919.684	0.00707499	2.90691	1198.84	0.00431768	2.90691	1511.54	0.00150246	2.90691	363.04	-0.097307	2.90691	466.259	-0.132854	2.90691	677.684	-0.0870974	2.90691	910.376	-0.140534	2.90691
	2.91291	364.721	0.00294535	2.91291	470.933	0.00331799	2.91291	685.806	0.00245629	2.91291	927.166	0.00275169	2.91291	1210.92	0.00300441	2.91291	1517.35	0.00343572	2.91291	364.053	-0.00792102	2.91291	467.427	0.00413301	2.91291	681.498	0.0175569	2.91291	919.839	0.0168634	2.91291	1199.01	0.013624	2.91291	1511.69	0.00979597	2.91291	362.686	-0.0974103	2.91291	465.639	-0.133051	2.91291	677.093	-0.0872004	2.91291	909.094	-0.140725	2.91291
	2.91892	364.732	0.00294527	2.91892	470.948	0.00333084	2.91892	685.823	0.00245638	2.91892	927.191	0.00275172	2.91892	1210.96	0.00300349	2.91892	1517.4	0.00345076	2.91892	364.024	-0.00793868	2.91892	467.447	0.00411315	2.91892	681.617	0.0175359	2.91892	919.994	0.0168408	2.91892	1199.17	0.0136121	2.91892	1511.84	0.00977914	2.91892	362.332	-0.0975136	2.91892	465.018	-0.133241	2.91892	676.502	-0.0872944	2.91892	907.813	-0.140944	2.91892
	2.92492	364.742	0.00292873	2.92492	470.964	0.00331777	2.92492	685.84	0.00243853	2.92492	927.216	0.00273191	2.92492	1211	0.00299432	2.92492	1517.45	0.00342757	2.92492	363.916	-0.0297862	2.92492	467.481	0.00744256	2.92492	681.891	0.0401785	2.92492	920.379	0.0418159	2.92492	1199.47	0.0251232	2.92492	1512.07	0.0156962	2.92492	361.611	-0.199067	2.92492	461.326	-0.794017	2.92492	675.69	-0.119896	2.92492	900.726	-0.780671	2.92492
	2.93093	364.775	0.00893563	2.93093	471.012	0.0101475	2.93093	685.893	0.00779584	2.93093	927.297	0.00865612	2.93093	1211.09	0.00807435	2.93093	1517.6	0.00993441	2.93093	363.784	-0.0362186	2.93093	467.52	0.00837552	2.93093	682.21	0.0467236	2.93093	920.83	0.0490534	2.93093	1199.81	0.0284751	2.93093	1512.34	0.0173894	2.93093	360.875	-0.203591	2.93093	457.509	-0.827315	2.93093	674.87	-0.121395	2.93093	893.404	-0.812949	2.93093
	2.93694	365.045	0.0741074	2.93694	471.409	0.0843391	2.93694	686.345	0.0658232	2.93694	927.972	0.0728633	2.93694	1211.86	0.0631371	2.93694	1518.82	0.0804769	2.93694	363.652	-0.0362484	2.93694	467.56	0.00835514	2.93694	682.528	0.0466837	2.93694	921.282	0.0489962	2.93694	1200.15	0.0284261	2.93694	1512.6	0.017346	2.93694	360.138	-0.204057	2.93694	453.693	-0.834224	2.93694	674.05	-0.121569	2.93694	886.081	-0.819654	2.93694
	2.94294	365.227	0.0496917	2.94294	471.597	0.0397939	2.94294	686.697	0.0512846	2.94294	928.45	0.0514342	2.94294	1212.55	0.0567311	2.94294	1519.44	0.0402502	2.94294	360.855	-0.769099	2.94294	464.493	-0.655924	2.94294	680.349	-0.319292	2.94294	919.032	-0.244126	2.94294	1195.24	-0.409554	2.94294	1505.64	-0.459875	2.94294	303.216	-15.8056	2.94294	381.972	-15.8083	2.94294	568.866	-15.6047	2.94294	746.465	-15.7566	2.94294
	2.94895	365.131	-0.0260786	2.94895	471.514	-0.0175885	2.94895	686.471	-0.0328864	2.94895	928.167	-0.0304371	2.94895	1212.1	-0.036806	2.94895	1519.16	-0.0180126	2.94895	357.951	-0.804939	2.94895	461.3	-0.687382	2.94895	678.068	-0.335234	2.94895	916.673	-0.256704	2.94895	1190.11	-0.42906	2.94895	1498.39	-0.481425	2.94895	236.56	-21.9833	2.94895	298.482	-21.8575	2.94895	445.603	-21.6681	2.94895	583.934	-21.7734	2.94895
	2.95495	364.79	-0.0934171	2.95495	471.223	-0.0617713	2.95495	685.721	-0.109219	2.95495	927.202	-0.104024	2.95495	1210.6	-0.123531	2.95495	1518.22	-0.0623304	2.95495	344.897	-3.64668	2.95495	445.275	-3.47377	2.95495	657.072	-3.09643	2.95495	888.08	-3.1192	2.95495	1151.56	-3.23937	2.95495	1448.12	-3.35485	2.95495	169.902	-28.1779	2.95495	214.988	-27.973	2.95495	322.345	-27.6609	2.95495	421.414	-27.8319	2.95495
	2.96096	364.708	-0.0225124	2.96096	471.13	-0.0196748	2.96096	685.616	-0.0152827	2.96096	926.992	-0.0225853	2.96096	1210.47	-0.0108896	2.96096	1518.11	-0.00694631	2.96096	273.479	-20.7071	2.96096	355.456	-20.1717	2.96096	528.451	-19.575	2.96096	708.623	-20.2073	2.96096	920.776	-20.0409	2.96096	1150.44	-20.5568	2.96096	142.113	-16.3558	2.96096	184.648	-14.1123	2.96096	265.182	-17.7335	2.96096	363.704	-13.6945	2.96096
	2.96697	362.518	-0.600631	2.96697	468.817	-0.490932	2.96697	681.364	-0.620218	2.96697	921.367	-0.606867	2.96697	1203.11	-0.607805	2.96697	1510.69	-0.488608	2.96697	202.059	-26.1153	2.96697	265.632	-25.2701	2.96697	399.829	-24.3394	2.96697	529.172	-25.3239	2.96697	689.96	-25.0675	2.96697	852.719	-25.8786	2.96697	135.482	-4.66586	2.96697	182.208	-1.32138	2.96697	247.974	-6.48916	2.96697	358.882	-1.32574	2.96697
	2.97297	372.742	2.82054	2.97297	479.863	2.35626	2.97297	702.101	3.0434	2.97297	948.571	2.95263	2.97297	1241.43	3.18493	2.97297	1546.21	2.35085	2.97297	157.039	-22.2805	2.97297	201.314	-24.2132	2.97297	301.493	-24.5945	2.97297	381.242	-27.955	2.97297	521.707	-24.386	2.97297	625.326	-26.6669	2.97297	153.869	13.5711	2.97297	210.608	15.5864	2.97297	286.099	15.3747	2.97297	408.003	13.6873	2.97297
	2.97898	355.157	-4.71795	2.97898	453.466	-5.50109	2.97898	669.602	-4.62884	2.97898	903.672	-4.73333	2.97898	1185.26	-4.52501	2.97898	1461.97	-5.44823	2.97898	151.093	-3.78669	2.97898	189.936	-5.6521	2.97898	281.689	-6.56882	2.97898	342.729	-10.1019	2.97898	492.243	-5.64759	2.97898	578.398	-7.50449	2.97898	166.732	8.35987	2.97898	236.456	12.2732	2.97898	312.488	9.22358	2.97898	455.787	11.7116	2.97898
	2.98498	196.382	-44.7056	2.98498	248.148	-45.2774	2.98498	362.882	-45.8063	2.98498	490.702	-45.6991	2.98498	638.154	-46.159	2.98498	804.694	-44.9581	2.98498	150.937	-0.103009	2.98498	207.465	9.22905	2.98498	315.557	12.0233	2.98498	406.216	18.5239	2.98498	536.038	8.89714	2.98498	658.085	13.7771	2.98498	174.384	4.58943	2.98498	255.923	8.23273	2.98498	328.592	5.15353	2.98498	492.689	8.0963	2.98498
	2.99099	85.6389	-56.3917	2.99099	97.5066	-60.7063	2.99099	152.385	-58.0069	2.99099	206.515	-57.9144	2.99099	298.089	-53.2889	2.99099	329.879	-59.0056	2.99099	193.588	28.257	2.99099	253.016	21.9563	2.99099	363.376	15.1538	2.99099	474.315	16.7641	2.99099	624.948	16.5865	2.99099	786.753	19.5519	2.99099	171.017	-1.93064	2.99099	256.482	0.218356	2.99099	324.001	-1.39719	2.99099	493.474	0.159368	2.99099
	2.997	101.769	18.8347	2.997	142.323	45.9621	2.997	172.175	12.9867	2.997	245.107	18.6871	2.997	321.385	7.81522	2.997	477.812	44.8445	2.997	234.016	20.8839	2.997	284.313	12.3692	2.997	385.716	6.14798	2.997	505.33	6.53897	2.997	676.172	8.19649	2.997	865.588	10.0203	2.997	168.377	-1.54393	2.997	257.208	0.283114	2.997	320.504	-1.07944	2.997	494.405	0.188656	2.997
	3.003	108.441	6.5562	3.003	149.218	4.84482	3.003	181.679	5.52011	3.003	258.117	5.308	3.003	343.23	6.79708	3.003	503.385	5.35209	3.003	232.911	-0.472071	3.003	282.871	-0.507184	3.003	383.638	-0.538787	3.003	505.69	0.071147	3.003	669.106	-1.04496	3.003	864.751	-0.0966309	3.003	167.329	-0.622324	3.003	258.309	0.428182	3.003	319.4	-0.344449	3.003	495.657	0.253249	3.003
	3.00901	94.8008	-12.5783	3.00901	101.78	-31.7908	3.00901	166.803	-8.18818	3.00901	218.417	-15.3804	3.00901	332.433	-3.14561	3.00901	350.791	-30.3135	3.00901	197.654	-15.1376	3.00901	253.034	-10.5477	3.00901	355.329	-7.37911	3.00901	475.913	-5.88833	3.00901	613.574	-8.29955	3.00901	787.906	-8.88642	3.00901	166.808	-0.311588	3.00901	258.12	-0.0731425	3.00901	319	-0.125147	3.00901	494.46	-0.241483	3.00901
	3.01501	188.265	98.5897	3.01501	249.961	145.589	3.01501	347.832	108.529	3.01501	470.308	115.325	3.01501	629.687	89.4174	3.01501	801.615	128.516	3.01501	150.412	-23.9014	3.01501	205.379	-18.8333	3.01501	305.473	-14.0309	3.01501	418.682	-12.0255	3.01501	518.149	-15.5523	3.01501	660.35	-16.1892	3.01501	167.402	0.356378	3.01501	255.194	-1.13359	3.01501	320.096	0.343681	3.01501	488.078	-1.29068	3.01501
	3.02102	346.107	83.8404	3.02102	444.768	77.9348	3.02102	653.126	87.7705	3.02102	881.258	87.3789	3.02102	1157.54	83.8286	3.02102	1430.91	78.5039	3.02102	163.408	8.64022	3.02102	188.044	-8.44087	3.02102	266.328	-12.8147	3.02102	373.327	-10.8327	3.02102	445.453	-14.0299	3.02102	605.855	-8.25249	3.02102	161.893	-3.29128	3.02102	243.017	-4.7718	3.02102	310.229	-3.08276	3.02102	461.986	-5.34592	3.02102
	3.02703	372.794	7.71072	3.02703	479.664	7.84584	3.02703	702.544	7.56634	3.02703	949.081	7.69615	3.02703	1240.85	7.19675	3.02703	1544.71	7.95301	3.02703	174.56	6.82452	3.02703	207.657	10.43	3.02703	292.065	9.66401	3.02703	407.844	9.24576	3.02703	502.989	12.9163	3.02703	665.112	9.78062	3.02703	148.259	-8.42128	3.02703	218.926	-9.91337	3.02703	285.744	-7.89245	3.02703	410.354	-11.1761	3.02703
	3.03303	362.929	-2.64628	3.03303	468.989	-2.22551	3.03303	681.842	-2.94671	3.03303	922.2	-2.8323	3.03303	1203.51	-3.00926	3.03303	1511.06	-2.17891	3.03303	198.135	13.5054	3.03303	261.974	26.1575	3.03303	386.48	32.3263	3.03303	529.876	29.9211	3.03303	676.469	34.4898	3.03303	848.425	27.5613	3.03303	127.583	-13.9462	3.03303	199.148	-9.03425	3.03303	247.949	-13.2268	3.03303	362.613	-11.634	3.03303
	3.03904	364.792	0.513502	3.03904	471.171	0.465205	3.03904	685.744	0.572342	3.03904	927.324	0.55567	3.03904	1210.58	0.587465	3.03904	1518.07	0.463898	3.03904	264.263	33.3753	3.03904	344.837	31.63	3.03904	508.132	31.477	3.03904	691.479	30.4983	3.03904	890.543	31.6458	3.03904	1119.01	31.8926	3.03904	129.424	1.44356	3.03904	195.678	-1.74211	3.03904	255.246	2.94268	3.03904	359.016	-0.992021	3.03904
	3.04504	364.812	0.00550477	3.04504	471.159	-0.00242226	3.04504	685.814	0.01012	3.04504	927.334	0.00102672	3.04504	1210.62	0.00318608	3.04504	1517.99	-0.00521058	3.04504	330.388	25.0223	3.04504	427.695	24.0281	3.04504	629.784	23.9412	3.04504	853.063	23.368	3.04504	1104.62	24.0388	3.04504	1389.58	24.1798	3.04504	155.981	20.5194	3.04504	217.151	10.9738	3.04504	308.272	20.7749	3.04504	410.516	14.3448	3.04504
	3.05105	364.95	0.0377693	3.05105	471.298	0.0293349	3.05105	686.236	0.0615145	3.05105	927.766	0.0466451	3.05105	1211.4	0.0647454	3.05105	1518.54	0.0361709	3.05105	357.09	8.08203	3.05105	460.786	7.73716	3.05105	677.054	7.50576	3.05105	915.48	7.31673	3.05105	1188.46	7.59001	3.05105	1496.13	7.6674	3.05105	223.441	43.2483	3.05105	294.95	35.8268	3.05105	428.752	39.0822	3.05105	567.072	38.1363	3.05105
	3.05706	365.022	0.0197345	3.05706	471.379	0.0173406	3.05706	686.478	0.0352565	3.05706	928.014	0.0266965	3.05706	1211.88	0.0393395	3.05706	1518.91	0.0248239	3.05706	359.831	0.767722	3.05706	463.63	0.617132	3.05706	679.113	0.304034	3.05706	917.625	0.234292	3.05706	1193.14	0.393884	3.05706	1502.98	0.457749	3.05706	290.899	30.1904	3.05706	372.743	26.3751	3.05706	549.233	28.1003	3.05706	723.634	27.6089	3.05706
	3.06306	364.924	-0.0269874	3.06306	471.279	-0.021261	3.06306	686.243	-0.0341772	3.06306	927.732	-0.0303395	3.06306	1211.47	-0.0336841	3.06306	1518.64	-0.0183157	3.06306	362.572	0.761814	3.06306	466.473	0.613281	3.06306	681.171	0.303022	3.06306	919.769	0.233678	3.06306	1197.82	0.392277	3.06306	1509.82	0.455598	3.06306	358.355	23.1889	3.06306	450.533	20.8695	3.06306	669.714	21.9362	3.06306	880.199	21.636	3.06306
	3.06907	364.731	-0.0529278	3.06907	470.958	-0.0681609	3.06907	685.854	-0.0567532	3.06907	927.196	-0.0577765	3.06907	1210.92	-0.0456652	3.06907	1517.6	-0.068067	3.06907	363.67	0.302834	3.06907	467.52	0.224476	3.06907	681.819	0.0952126	3.06907	920.374	0.0657354	3.06907	1199.45	0.135622	3.06907	1512.25	0.160343	3.06907	361.414	0.85362	3.06907	456.926	1.41899	3.06907	674.873	0.770383	3.06907	892.645	1.414	3.06907
	3.07507	364.671	-0.016224	3.07507	470.859	-0.0209106	3.07507	685.735	-0.0173	3.07507	927.03	-0.0179775	3.07507	1210.74	-0.0142338	3.07507	1517.29	-0.020769	3.07507	363.755	0.0232865	3.07507	467.46	-0.0129507	3.07507	681.599	-0.0322713	3.07507	920.029	-0.0374418	3.07507	1199.19	-0.0216975	3.07507	1511.94	-0.0204147	3.07507	362.065	0.180126	3.07507	460.65	0.814891	3.07507	675.72	0.125557	3.07507	899.702	0.790545	3.07507
	3.08108	364.664	-0.00217566	3.08108	470.846	-0.00277408	3.08108	685.72	-0.00219837	3.08108	927.005	-0.00269279	3.08108	1210.72	-0.00220773	3.08108	1517.25	-0.00264683	3.08108	363.84	0.0232393	3.08108	467.399	-0.0129784	3.08108	681.379	-0.0323354	3.08108	919.684	-0.0374758	3.08108	1198.93	-0.0217231	3.08108	1511.63	-0.0204427	3.08108	362.716	0.179743	3.08108	464.373	0.808264	3.08108	676.568	0.125382	3.08108	906.759	0.784311	3.08108
	3.08709	364.656	-0.00215075	3.08709	470.833	-0.00274803	3.08709	685.705	-0.00218077	3.08709	926.98	-0.00267323	3.08709	1210.69	-0.00217805	3.08709	1517.21	-0.00262251	3.08709	363.909	0.0191741	3.08709	467.381	-0.00382607	3.08709	681.277	-0.014995	3.08709	919.523	-0.0175138	3.08709	1198.81	-0.00996726	3.08709	1511.49	-0.00932703	3.08709	363.056	0.0938289	3.08709	465.736	0.293542	3.08709	677.121	0.0818592	3.08709	909.423	0.293821	3.08709
	3.09309	364.648	-0.00214257	3.09309	470.82	-0.00275469	3.09309	685.69	-0.00217193	3.09309	926.955	-0.00268636	3.09309	1210.67	-0.00218801	3.09309	1517.17	-0.00263115	3.09309	363.97	0.0166462	3.09309	467.39	0.00191963	3.09309	681.248	-0.00413004	3.09309	919.477	-0.00497823	3.09309	1198.77	-0.0026176	3.09309	1511.45	-0.00237448	3.09309	363.275	0.0603871	3.09309	466.178	0.0948351	3.09309	677.561	0.0649092	3.09309	910.372	0.104416	3.09309
	3.0991	364.64	-0.0021758	3.0991	470.807	-0.00276114	3.0991	685.675	-0.00218962	3.0991	926.93	-0.00268643	3.0991	1210.64	-0.00218805	3.0991	1517.13	-0.00263122	3.0991	364.03	0.0166352	3.0991	467.399	0.00191296	3.0991	681.22	-0.00413917	3.0991	919.432	-0.00498511	3.0991	1198.74	-0.00262685	3.0991	1511.42	-0.00237454	3.0991	363.495	0.0603504	3.0991	466.619	0.0947519	3.0991	678	0.0648491	3.0991	911.322	0.104314	3.0991
	3.1051	364.632	-0.00215939	3.1051	470.794	-0.00277438	3.1051	685.66	-0.00219871	3.1051	926.905	-0.00269319	3.1051	1210.61	-0.0021881	3.1051	1517.09	-0.00263063	3.1051	364.077	0.0127509	3.1051	467.436	0.00796578	3.1051	681.252	0.00465004	3.1051	919.464	0.00347845	3.1051	1198.82	0.00637501	3.1051	1511.49	0.00523351	3.1051	363.592	0.0266981	3.1051	466.873	0.0544401	3.1051	678.2	0.0294373	3.1051	911.858	0.0588302	3.1051
	3.11111	364.624	-0.00216766	3.11111	470.781	-0.00275492	3.11111	685.645	-0.00218096	3.11111	926.88	-0.00268657	3.11111	1210.59	-0.00218815	3.11111	1517.05	-0.00263136	3.11111	364.114	0.0102934	3.11111	467.492	0.011817	3.11111	681.322	0.0102583	3.11111	919.545	0.00887518	3.11111	1198.96	0.0120861	3.11111	1511.65	0.0100788	3.11111	363.553	-0.010517	3.11111	466.919	0.00987034	3.11111	678.134	-0.00972855	3.11111	911.936	0.00857436	3.11111
	3.11712	364.616	-0.00215948	3.11712	470.768	-0.00276137	3.11712	685.63	-0.00218976	3.11712	926.855	-0.00268665	3.11712	1210.56	-0.00217828	3.11712	1517.01	-0.00263143	3.11712	364.152	0.0102921	3.11712	467.547	0.011822	3.11712	681.392	0.0102395	3.11712	919.627	0.00886775	3.11712	1199.11	0.0120854	3.11712	1511.8	0.0100784	3.11712	363.515	-0.0105432	3.11712	466.966	0.00986915	3.11712	678.068	-0.00974748	3.11712	912.015	0.00857362	3.11712
	3.12312	364.608	-0.00215926	3.12312	470.755	-0.00276166	3.12312	685.615	-0.00218996	3.12312	926.83	-0.00268683	3.12312	1210.53	-0.00219816	3.12312	1516.97	-0.00264732	3.12312	364.182	0.00838057	3.12312	467.588	0.00873987	3.12312	681.439	0.00695092	3.12312	919.681	0.00590685	3.12312	1199.21	0.00810352	3.12312	1511.9	0.0067337	3.12312	363.492	-0.0062124	3.12312	467.014	0.0104434	3.12312	678.034	-0.00498667	3.12312	912.098	0.00915512	3.12312
	3.12913	364.601	-0.00215958	3.12913	470.742	-0.00275515	3.12913	685.6	-0.00218096	3.12913	926.805	-0.00268679	3.12913	1210.51	-0.00218829	3.12913	1516.93	-0.002623	3.12913	364.208	0.00716482	3.12913	467.619	0.00676151	3.12913	681.472	0.00484563	3.12913	919.718	0.00400182	3.12913	1199.27	0.00553783	3.12913	1511.97	0.00460215	3.12913	363.522	0.00816056	3.12913	467.072	0.0123701	3.12913	678.108	0.0109011	3.12913	912.2	0.0111418	3.12913
	3.13513	364.593	-0.00215112	3.13513	470.729	-0.0027616	3.13513	685.585	-0.00219005	3.13513	926.781	-0.00268028	3.13513	1210.48	-0.00218834	3.13513	1516.89	-0.00261582	3.13513	364.234	0.00716403	3.13513	467.651	0.00676768	3.13513	681.505	0.00484539	3.13513	919.755	0.0040084	3.13513	1199.34	0.00552668	3.13513	1512.04	0.00461848	3.13513	363.552	0.00816842	3.13513	467.13	0.0123947	3.13513	678.182	0.010909	3.13513	912.301	0.0111405	3.13513
	3.14114	364.585	-0.0021594	3.14114	470.716	-0.00278122	3.14114	685.57	-0.0021812	3.14114	926.756	-0.00270679	3.14114	1210.45	-0.00218756	3.14114	1516.85	-0.00265544	3.14114	364.233	-0.000519446	3.14114	467.654	0.000561102	3.14114	681.504	-0.000206015	3.14114	919.751	-0.000424787	3.14114	1199.35	0.000508613	3.14114	1512.04	-0.000298934	3.14114	363.581	0.008176	3.14114	467.188	0.012367	3.14114	678.256	0.0109167	3.14114	912.403	0.0111459	3.14114
	3.14715	364.577	-0.00215972	3.14715	470.703	-0.00274242	3.14715	685.555	-0.00219	3.14715	926.731	-0.00267384	3.14715	1210.43	-0.00217852	3.14715	1516.81	-0.00261529	3.14715	364.212	-0.00555497	3.14715	467.637	-0.00349767	3.14715	681.48	-0.00351077	3.14715	919.72	-0.0033246	3.14715	1199.31	-0.00279903	3.14715	1511.98	-0.00351182	3.14715	363.589	0.00213185	3.14715	467.198	0.00220126	3.14715	678.268	0.0018179	3.14715	912.425	0.00246174	3.14715
	3.15315	364.569	-0.00217622	3.15315	470.69	-0.00276204	3.15315	685.54	-0.0021902	3.15315	926.706	-0.00268708	3.15315	1210.4	-0.0021984	3.15315	1516.77	-0.00264767	3.15315	364.192	-0.00556379	3.15315	467.621	-0.00350443	3.15315	681.456	-0.00353774	3.15315	919.689	-0.00333808	3.15315	1199.28	-0.00281912	3.15315	1511.93	-0.00350401	3.15315	363.597	0.00203141	3.15315	467.208	0.00203811	3.15315	678.28	0.00166468	3.15315	912.446	0.00229443	3.15315
	3.15916	364.561	-0.00215981	3.15916	470.677	-0.00276849	3.15916	685.525	-0.00218135	3.15916	926.681	-0.00269384	3.15916	1210.37	-0.00218853	3.15916	1516.73	-0.002624	3.15916	364.18	-0.00339354	3.15916	467.61	-0.00225803	3.15916	681.44	-0.00235555	3.15916	919.668	-0.00236254	3.15916	1199.25	-0.00192366	3.15916	1511.89	-0.00247035	3.15916	363.604	0.00203935	3.15916	467.217	0.0020248	3.15916	678.291	0.00168279	3.15916	912.467	0.00230775	3.15916
	3.16516	364.553	-0.00215135	3.16516	470.664	-0.00276198	3.16516	685.51	-0.00219904	3.16516	926.656	-0.00268064	3.16516	1210.35	-0.00218858	3.16516	1516.69	-0.00262341	3.16516	364.173	-0.00198611	3.16516	467.603	-0.0014619	3.16516	681.428	-0.00162113	3.16516	919.652	-0.00173889	3.16516	1199.24	-0.00136418	3.16516	1511.86	-0.00180833	3.16516	363.59	-0.00380194	3.16516	467.193	-0.00522541	3.16516	678.266	-0.00368043	3.16516	912.419	-0.00525082	3.16516
	3.17117	364.545	-0.00215963	3.17117	470.651	-0.00276227	3.17117	685.495	-0.00218144	3.17117	926.631	-0.00269388	3.17117	1210.32	-0.00217871	3.17117	1516.65	-0.00263205	3.17117	364.165	-0.00197763	3.17117	467.597	-0.00145529	3.17117	681.417	-0.0016213	3.17117	919.636	-0.00172554	3.17117	1199.22	-0.00133335	3.17117	1511.84	-0.00179249	3.17117	363.569	-0.00585852	3.17117	467.156	-0.00779935	3.17117	678.228	-0.00557023	3.17117	912.347	-0.00792026	3.17117
	3.17718	364.538	-0.00216818	3.17718	470.638	-0.00276213	3.17718	685.48	-0.00219039	3.17718	926.606	-0.00268748	3.17718	1210.29	-0.00220851	3.17718	1516.61	-0.00264003	3.17718	364.158	-0.00197767	3.17718	467.59	-0.00144248	3.17718	681.406	-0.00162118	3.17718	919.62	-0.00172557	3.17718	1199.21	-0.00135421	3.17718	1511.81	-0.00178458	3.17718	363.548	-0.00587591	3.17718	467.12	-0.0078066	3.17718	678.19	-0.0055704	3.17718	912.275	-0.00792089	3.17718
	3.18318	364.53	-0.00216	3.18318	470.625	-0.00276242	3.18318	685.465	-0.00218139	3.18318	926.581	-0.00268744	3.18318	1210.27	-0.00217881	3.18318	1516.57	-0.00263219	3.18318	364.151	-0.00199474	3.18318	467.583	-0.00146196	3.18318	681.395	-0.00161225	3.18318	919.604	-0.00173887	3.18318	1199.19	-0.0013534	3.18318	1511.78	-0.00180843	3.18318	363.532	-0.00415516	3.18318	467.096	-0.00517405	3.18318	678.164	-0.00388785	3.18318	912.227	-0.00523187	3.18318
	3.18919	364.522	-0.00215977	3.18919	470.612	-0.00276228	3.18919	685.45	-0.00219048	3.18919	926.556	-0.00268762	3.18919	1210.24	-0.00218877	3.18919	1516.53	-0.00262369	3.18919	364.144	-0.00198599	3.18919	467.576	-0.00145536	3.18919	681.384	-0.00161243	3.18919	919.588	-0.00173227	3.18919	1199.17	-0.00135425	3.18919	1511.76	-0.00180118	3.18919	363.523	-0.00246801	3.18919	467.084	-0.00251555	3.18919	678.149	-0.0021601	3.18919	912.204	-0.00251571	3.18919
	3.19519	364.514	-0.00216009	3.19519	470.599	-0.00276257	3.19519	685.435	-0.00219039	3.19519	926.532	-0.002681	3.19519	1210.21	-0.0021789	3.19519	1516.49	-0.00264024	3.19519	364.136	-0.0019863	3.19519	467.57	-0.00144896	3.19519	681.373	-0.00162126	3.19519	919.572	-0.00172566	3.19519	1199.16	-0.00135343	3.19519	1511.73	-0.00180055	3.19519	363.515	-0.00244303	3.19519	467.072	-0.00250876	3.19519	678.135	-0.00214201	3.19519	912.181	-0.0025024	3.19519
	3.2012	364.506	-0.00216014	3.2012	470.586	-0.00276243	3.2012	685.42	-0.00219058	3.2012	926.507	-0.00269424	3.2012	1210.19	-0.00219878	3.2012	1516.45	-0.0026324	3.2012	364.129	-0.00196959	3.2012	467.563	-0.00144898	3.2012	681.362	-0.00161233	3.2012	919.556	-0.0017258	3.2012	1199.14	-0.00135428	3.2012	1511.7	-0.00179265	3.2012	363.506	-0.00243457	3.2012	467.06	-0.00249597	3.2012	678.12	-0.0021422	3.2012	912.159	-0.0024892	3.2012
	3.20721	364.498	-0.00215991	3.20721	470.573	-0.00276272	3.20721	685.405	-0.00218173	3.20721	926.482	-0.00268784	3.20721	1210.16	-0.00218892	3.20721	1516.41	-0.00263247	3.20721	364.122	-0.00198611	3.20721	467.556	-0.001449	3.20721	681.351	-0.0016125	3.20721	919.54	-0.00173236	3.20721	1199.12	-0.00135347	3.20721	1511.67	-0.00179268	3.20721	363.497	-0.00245966	3.20721	467.049	-0.00252216	3.20721	678.106	-0.00216009	3.20721	912.136	-0.0025159	3.20721
	3.21321	364.49	-0.00216023	3.21321	470.56	-0.00276259	3.21321	685.39	-0.00218163	3.21321	926.457	-0.0026878	3.21321	1210.14	-0.00218896	3.21321	1516.37	-0.00263188	3.21321	364.115	-0.00198642	3.21321	467.549	-0.00146849	3.21321	681.34	-0.00163029	3.21321	919.524	-0.00173902	3.21321	1199.11	-0.00135432	3.21321	1511.65	-0.00180065	3.21321	363.488	-0.00245999	3.21321	467.037	-0.00251558	3.21321	678.091	-0.00216028	3.21321	912.113	-0.00250928	3.21321
	3.21922	364.482	-0.00216	3.21922	470.547	-0.00276288	3.21922	685.375	-0.00218182	3.21922	926.432	-0.00268787	3.21922	1210.11	-0.00217827	3.21922	1516.33	-0.00263261	3.21922	364.108	-0.00197795	3.21922	467.542	-0.00144263	3.21922	681.329	-0.00161241	3.21922	919.509	-0.00172578	3.21922	1199.09	-0.0013435	3.21922	1511.62	-0.00180068	3.21922	363.479	-0.00245153	3.21922	467.025	-0.00250922	3.21922	678.077	-0.00214219	3.21922	912.09	-0.00250265	3.21922
	3.22522	364.475	-0.00216032	3.22522	470.534	-0.00276274	3.22522	685.36	-0.00219967	3.22522	926.407	-0.00268806	3.22522	1210.08	-0.00219898	3.22522	1516.29	-0.00263268	3.22522	364.1	-0.00197799	3.22522	467.536	-0.00144907	3.22522	681.318	-0.00161258	3.22522	919.493	-0.00172581	3.22522	1199.08	-0.00135436	3.22522	1511.59	-0.00180072	3.22522	363.47	-0.00246012	3.22522	467.013	-0.00250929	3.22522	678.062	-0.00215123	3.22522	912.067	-0.00250271	3.22522
	3.23123	364.467	-0.0021686	3.23123	470.521	-0.00277599	3.23123	685.345	-0.00219067	3.23123	926.382	-0.00268802	3.23123	1210.06	-0.00219985	3.23123	1516.25	-0.00263209	3.23123	364.093	-0.00197803	3.23123	467.529	-0.0014555	3.23123	681.307	-0.00160351	3.23123	919.477	-0.00172584	3.23123	1199.06	-0.00133353	3.23123	1511.57	-0.00179281	3.23123	363.461	-0.00244312	3.23123	467.002	-0.00250914	3.23123	678.047	-0.00214243	3.23123	912.044	-0.00250278	3.23123
	3.23724	364.459	-0.00216014	3.23724	470.508	-0.00274993	3.23724	685.33	-0.00218197	3.23724	926.357	-0.00268809	3.23724	1210.03	-0.00217841	3.23724	1516.21	-0.0026249	3.23724	364.086	-0.00199509	3.23724	467.522	-0.00144248	3.23724	681.296	-0.00163039	3.23724	919.461	-0.00173925	3.23724	1199.04	-0.00137441	3.23724	1511.54	-0.00179284	3.23724	363.452	-0.00245198	3.23724	466.99	-0.00251605	3.23724	678.033	-0.00216032	3.23724	912.022	-0.00250295	3.23724
	3.24324	364.451	-0.00218543	3.24324	470.495	-0.00278252	3.24324	685.315	-0.00218201	3.24324	926.332	-0.00269486	3.24324	1210	-0.0021892	3.24324	1516.17	-0.00265663	3.24324	364.079	-0.00198634	3.24324	467.515	-0.00146218	3.24324	681.285	-0.00161266	3.24324	919.445	-0.00173254	3.24324	1199.03	-0.00135358	3.24324	1511.51	-0.00180081	3.24324	363.443	-0.00244324	3.24324	466.978	-0.00250948	3.24324	678.018	-0.00215137	3.24324	911.999	-0.00250959	3.24324
	3.24925	364.441	-0.0026544	3.24925	470.48	-0.00314583	3.24925	685.3	-0.00212851	3.24925	926.306	-0.00281346	3.24925	1209.97	-0.00234049	3.24925	1516.13	-0.00279389	3.24925	364.071	-0.00197814	3.24925	467.508	-0.00145578	3.24925	681.274	-0.00161254	3.24925	919.429	-0.00172593	3.24925	1199.01	-0.00134442	3.24925	1511.48	-0.00180085	3.24925	363.434	-0.00246861	3.24925	466.966	-0.00252239	3.24925	678.004	-0.00215156	3.24925	911.976	-0.00250965	3.24925
	3.25525	364.431	-0.00265448	3.25525	470.466	-0.00313297	3.25525	685.286	-0.00213746	3.25525	926.28	-0.00280696	3.25525	1209.95	-0.00235129	3.25525	1516.08	-0.00280979	3.25525	364.064	-0.0019867	3.25525	467.502	-0.00145559	3.25525	681.263	-0.00163047	3.25525	919.413	-0.0017326	3.25525	1199	-0.00136362	3.25525	1511.46	-0.00179294	3.25525	363.425	-0.00244363	3.25525	466.955	-0.00249654	3.25525	677.989	-0.00214247	3.25525	911.953	-0.00248965	3.25525
	3.26126	364.422	-0.00267156	3.26126	470.451	-0.00314603	3.26126	685.271	-0.00214655	3.26126	926.254	-0.00282021	3.26126	1209.92	-0.0023406	3.26126	1516.04	-0.00280196	3.26126	364.057	-0.00197822	3.26126	467.495	-0.00144919	3.26126	681.252	-0.00161274	3.26126	919.397	-0.00173926	3.26126	1198.98	-0.00134446	3.26126	1511.43	-0.00180951	3.26126	363.417	-0.00244369	3.26126	466.943	-0.00250966	3.26126	677.975	-0.00215166	3.26126	911.93	-0.00250309	3.26126
	3.26727	364.412	-0.00265462	3.26727	470.436	-0.00313975	3.26727	685.256	-0.00213755	3.26727	926.228	-0.00280711	3.26727	1209.89	-0.00232991	3.26727	1516	-0.00279412	3.26727	364.05	-0.00197826	3.26727	467.488	-0.00144921	3.26727	681.241	-0.00161262	3.26727	919.381	-0.00171939	3.26727	1198.96	-0.00135365	3.26727	1511.4	-0.001793	3.26727	363.408	-0.00246026	3.26727	466.931	-0.00251615	3.26727	677.96	-0.00216055	3.26727	911.907	-0.00251653	3.26727
	3.27327	364.402	-0.00267966	3.27327	470.421	-0.00315261	3.27327	685.242	-0.00216445	3.27327	926.202	-0.00281378	3.27327	1209.86	-0.00235145	3.27327	1515.96	-0.00281003	3.27327	364.043	-0.00198682	3.27327	467.481	-0.00145565	3.27327	681.23	-0.00161264	3.27327	919.365	-0.0017328	3.27327	1198.95	-0.0013545	3.27327	1511.38	-0.00179304	3.27327	363.399	-0.00244381	3.27327	466.92	-0.00250979	3.27327	677.945	-0.00213361	3.27327	911.885	-0.00249653	3.27327
	3.27928	364.393	-0.00266327	3.27928	470.407	-0.00313336	3.27928	685.227	-0.00211984	3.27928	926.176	-0.00280069	3.27928	1209.83	-0.00234076	3.27928	1515.91	-0.00281868	3.27928	364.035	-0.00198686	3.27928	467.474	-0.00145589	3.27928	681.219	-0.00161282	3.27928	919.349	-0.00172608	3.27928	1198.93	-0.00134368	3.27928	1511.35	-0.00179307	3.27928	363.39	-0.00246038	3.27928	466.908	-0.00251628	3.27928	677.931	-0.00216079	3.27928	911.862	-0.00251008	3.27928
	3.28528	364.383	-0.00265483	3.28528	470.392	-0.00314005	3.28528	685.212	-0.00213783	3.28528	926.15	-0.00280076	3.28528	1209.8	-0.00233007	3.28528	1515.87	-0.00279436	3.28528	364.028	-0.00197838	3.28528	467.468	-0.00145569	3.28528	681.208	-0.00162165	3.28528	919.334	-0.00173275	3.28528	1198.91	-0.00136455	3.28528	1511.32	-0.00180898	3.28528	363.381	-0.00245246	3.28528	466.896	-0.00250992	3.28528	677.916	-0.00216069	3.28528	911.839	-0.00251003	3.28528
	3.29129	364.373	-0.00264667	3.29129	470.377	-0.00313994	3.29129	685.198	-0.00211102	3.29129	926.124	-0.00280743	3.29129	1209.78	-0.00234087	3.29129	1515.83	-0.00279377	3.29129	364.021	-0.00198666	3.29129	467.461	-0.0014493	3.29129	681.197	-0.00162168	3.29129	919.318	-0.00173278	3.29129	1198.9	-0.00134372	3.29129	1511.29	-0.00179313	3.29129	363.372	-0.00245225	3.29129	466.884	-0.00250998	3.29129	677.902	-0.00214289	3.29129	911.816	-0.00249671	3.29129
	3.2973	364.364	-0.0026632	3.2973	470.362	-0.00314662	3.2973	685.183	-0.00214668	3.2973	926.098	-0.00281409	3.2973	1209.75	-0.00232109	3.2973	1515.79	-0.002811	3.2973	364.014	-0.00198697	3.2973	467.454	-0.00145574	3.2973	681.186	-0.0016129	3.2973	919.302	-0.00173281	3.2973	1198.88	-0.00135458	3.2973	1511.27	-0.00179317	3.2973	363.363	-0.00246056	3.2973	466.873	-0.00251647	3.2973	677.887	-0.00215179	3.2973	911.793	-0.00250347	3.2973
	3.3033	364.354	-0.00268029	3.3033	470.347	-0.00314035	3.3033	685.169	-0.00213797	3.3033	926.072	-0.00282076	3.3033	1209.72	-0.00234098	3.3033	1515.74	-0.00279459	3.3033	364.006	-0.0019785	3.3033	467.447	-0.00144934	3.3033	681.175	-0.00162173	3.3033	919.286	-0.0017262	3.3033	1198.87	-0.00135376	3.3033	1511.24	-0.00180114	3.3033	363.354	-0.00244411	3.3033	466.861	-0.00250347	3.3033	677.872	-0.00215183	3.3033	911.77	-0.00251022	3.3033
	3.30931	364.344	-0.0026466	3.30931	470.333	-0.00315979	3.30931	685.154	-0.00213787	3.30931	926.046	-0.00281425	3.30931	1209.69	-0.00233112	3.30931	1515.7	-0.0028105	3.30931	363.999	-0.00198705	3.30931	467.44	-0.00144936	3.30931	681.164	-0.0016128	3.30931	919.27	-0.00173298	3.30931	1198.85	-0.00135461	3.30931	1511.21	-0.00180117	3.30931	363.345	-0.00246922	3.30931	466.849	-0.00251659	3.30931	677.858	-0.00216103	3.30931	911.747	-0.00251028	3.30931
	3.31531	364.334	-0.00265518	3.31531	470.318	-0.00312736	3.31531	685.139	-0.00212916	3.31531	926.02	-0.00280116	3.31531	1209.66	-0.00234109	3.31531	1515.66	-0.00279475	3.31531	363.992	-0.00198709	3.31531	467.434	-0.00146243	3.31531	681.153	-0.00162193	3.31531	919.254	-0.00173953	3.31531	1198.83	-0.0013538	3.31531	1511.19	-0.0018098	3.31531	363.336	-0.0024357	3.31531	466.838	-0.00250381	3.31531	677.843	-0.00214293	3.31531	911.725	-0.00249707	3.31531
	3.32132	364.325	-0.002672	3.32132	470.303	-0.00315999	3.32132	685.125	-0.00213796	3.32132	925.994	-0.00281441	3.32132	1209.64	-0.00234115	3.32132	1515.62	-0.00281066	3.32132	363.985	-0.00197861	3.32132	467.427	-0.0014494	3.32132	681.142	-0.00161285	3.32132	919.238	-0.00172629	3.32132	1198.82	-0.00134464	3.32132	1511.16	-0.00177675	3.32132	363.327	-0.00245255	3.32132	466.826	-0.00251672	3.32132	677.829	-0.00215212	3.32132	911.702	-0.00251041	3.32132
	3.32733	364.315	-0.00266383	3.32733	470.288	-0.00314074	3.32733	685.11	-0.00214705	3.32733	925.968	-0.00281449	3.32733	1209.61	-0.0023412	3.32733	1515.57	-0.00281074	3.32733	363.97	-0.0040411	3.32733	467.41	-0.0035321	3.32733	681.115	-0.00394279	3.32733	919.202	-0.00392412	3.32733	1198.78	-0.0033091	3.32733	1511.1	-0.00375672	3.32733	363.319	-0.00246114	3.32733	466.814	-0.00251036	3.32733	677.814	-0.00215202	3.32733	911.679	-0.00250378	3.32733
	3.33333	364.305	-0.00267214	3.33333	470.273	-0.00314063	3.33333	685.095	-0.00212915	3.33333	925.942	-0.00281457	3.33333	1209.58	-0.00234126	3.33333	1515.53	-0.00279498	3.33333	363.953	-0.00474572	3.33333	467.391	-0.00425044	3.33333	681.083	-0.00475823	3.33333	919.159	-0.00471442	3.33333	1198.73	-0.00398156	3.33333	1511.04	-0.00441069	3.33333	363.31	-0.0024612	3.33333	466.802	-0.00251685	3.33333	677.799	-0.00215207	3.33333	911.656	-0.00251053	3.33333
	3.33934	364.296	-0.00265547	3.33934	470.259	-0.00313435	3.33934	685.081	-0.0021381	3.33934	925.916	-0.00280806	3.33934	1209.55	-0.00233139	3.33934	1515.49	-0.00280298	3.33934	363.935	-0.00477122	3.33934	467.371	-0.00425725	3.33934	681.05	-0.0047586	3.33934	919.115	-0.00470136	3.33934	1198.68	-0.00398172	3.33934	1510.97	-0.00442677	3.33934	363.301	-0.0024442	3.33934	466.791	-0.00251048	3.33934	677.785	-0.00215226	3.33934	911.633	-0.0025039	3.33934
	3.34534	364.286	-0.00266405	3.34534	470.244	-0.00314742	3.34534	685.066	-0.00214719	3.34534	925.89	-0.00280814	3.34534	1209.52	-0.00234137	3.34534	1515.45	-0.00281098	3.34534	363.918	-0.00474617	3.34534	467.351	-0.00425722	3.34534	681.018	-0.00475883	3.34534	919.072	-0.00470811	3.34534	1198.63	-0.00401191	3.34534	1510.9	-0.00442696	3.34534	363.292	-0.00244453	3.34534	466.779	-0.00251033	3.34534	677.77	-0.00214316	3.34534	911.61	-0.00249728	3.34534
	3.35135	364.276	-0.00266384	3.35135	470.229	-0.00314114	3.35135	685.052	-0.00212928	3.35135	925.864	-0.00280152	3.35135	1209.49	-0.00234142	3.35135	1515.4	-0.00281171	3.35135	363.901	-0.00475464	3.35135	467.331	-0.0042574	3.35135	680.986	-0.00475891	3.35135	919.029	-0.00469517	3.35135	1198.59	-0.00397202	3.35135	1510.83	-0.00441194	3.35135	363.275	-0.00451097	3.35135	466.754	-0.00526309	3.35135	677.742	-0.00425055	3.35135	911.564	-0.00514869	3.35135
	3.35736	364.267	-0.00266419	3.35736	470.214	-0.00314102	3.35736	685.037	-0.00214728	3.35736	925.838	-0.00282158	3.35736	1209.47	-0.00234148	3.35736	1515.36	-0.00280321	3.35736	363.884	-0.00474662	3.35736	467.311	-0.00423811	3.35736	680.953	-0.00475928	3.35736	918.986	-0.00468875	3.35736	1198.54	-0.00398219	3.35736	1510.77	-0.00442735	3.35736	363.258	-0.00478838	3.35736	466.728	-0.00564258	3.35736	677.711	-0.0045299	3.35736	911.513	-0.00550384	3.35736
	3.36336	364.257	-0.00266426	3.36336	470.2	-0.00314793	3.36336	685.022	-0.00213828	3.36336	925.812	-0.00280827	3.36336	1209.44	-0.00234153	3.36336	1515.32	-0.00280329	3.36336	363.866	-0.00476361	3.36336	467.291	-0.0042644	3.36336	680.921	-0.0047595	3.36336	918.943	-0.00469561	3.36336	1198.49	-0.00399236	3.36336	1510.7	-0.00441961	3.36336	363.241	-0.00478007	3.36336	466.702	-0.00562962	3.36336	677.68	-0.00452996	3.36336	911.463	-0.00551753	3.36336
	3.36937	364.247	-0.00265582	3.36937	470.185	-0.00314781	3.36937	685.008	-0.00212066	3.36937	925.786	-0.00280187	3.36937	1209.41	-0.00233166	3.36937	1515.28	-0.00279545	3.36937	363.849	-0.00473855	3.36937	467.271	-0.00425153	3.36937	680.888	-0.00474167	3.36937	918.9	-0.00470247	3.36937	1198.44	-0.00399252	3.36937	1510.63	-0.00440392	3.36937	363.223	-0.00479737	3.36937	466.675	-0.00563658	3.36937	677.65	-0.00452131	3.36937	911.413	-0.00551114	3.36937
	3.37537	364.237	-0.00267264	3.37537	470.17	-0.00314132	3.37537	684.993	-0.00214728	3.37537	925.76	-0.00281512	3.37537	1209.38	-0.00235156	3.37537	1515.23	-0.00280345	3.37537	363.832	-0.00476406	3.37537	467.251	-0.00425834	3.37537	680.856	-0.00475996	3.37537	918.856	-0.00470933	3.37537	1198.39	-0.00398267	3.37537	1510.57	-0.00444449	3.37537	363.206	-0.00478907	3.37537	466.649	-0.00564354	3.37537	677.619	-0.00452151	3.37537	911.363	-0.00551144	3.37537
	3.38138	364.228	-0.00265596	3.38138	470.155	-0.0031546	3.38138	684.978	-0.00213856	3.38138	925.734	-0.00282179	3.38138	1209.35	-0.0023417	3.38138	1515.19	-0.00280353	3.38138	363.814	-0.00474752	3.38138	467.231	-0.00424525	3.38138	680.824	-0.00474212	3.38138	918.813	-0.00468963	3.38138	1198.35	-0.00397281	3.38138	1510.5	-0.00441225	3.38138	363.188	-0.0047893	3.38138	466.623	-0.00561771	3.38138	677.588	-0.00453957	3.38138	911.313	-0.00548497	3.38138
	3.38739	364.218	-0.00266427	3.38739	470.14	-0.00314152	3.38739	684.964	-0.00213846	3.38739	925.708	-0.00280869	3.38739	1209.32	-0.00233183	3.38739	1515.15	-0.00280361	3.38739	363.797	-0.00475627	3.38739	467.212	-0.0042587	3.38739	680.791	-0.00476937	3.38739	918.77	-0.00470977	3.38739	1198.3	-0.003993	3.38739	1510.43	-0.00442039	3.38739	363.171	-0.00478099	3.38739	466.597	-0.00563089	3.38739	677.557	-0.00453092	3.38739	911.262	-0.00550536	3.38739
	3.39339	364.208	-0.00266461	3.39339	470.126	-0.00314821	3.39339	684.949	-0.0021207	3.39339	925.682	-0.00280877	3.39339	1209.3	-0.0023418	3.39339	1515.11	-0.00280369	3.39339	363.78	-0.00476474	3.39339	467.192	-0.00425867	3.39339	680.759	-0.00476064	3.39339	918.727	-0.00470325	3.39339	1198.25	-0.00399316	3.39339	1510.37	-0.00442058	3.39339	363.154	-0.00478149	3.39339	466.57	-0.00563142	3.39339	677.527	-0.00450397	3.39339	911.212	-0.00551235	3.39339
	3.3994	364.199	-0.00265617	3.3994	470.111	-0.00314193	3.3994	684.934	-0.0021387	3.3994	925.655	-0.00281544	3.3994	1209.27	-0.00233194	3.3994	1515.06	-0.00280376	3.3994	363.762	-0.00475645	3.3994	467.172	-0.00425907	3.3994	680.727	-0.00475176	3.3994	918.683	-0.00470358	3.3994	1198.2	-0.00397329	3.3994	1510.3	-0.00442939	3.3994	363.136	-0.00478145	3.3994	466.544	-0.00564481	3.3994	677.496	-0.00452233	3.3994	911.162	-0.00549927	3.3994
	3.4054	364.189	-0.00265624	3.4054	470.096	-0.00313543	3.4054	684.92	-0.0021386	3.4054	925.629	-0.00280893	3.4054	1209.24	-0.00234191	3.4054	1515.02	-0.00281176	3.4054	363.745	-0.00475695	3.4054	467.152	-0.00425903	3.4054	680.694	-0.00476109	3.4054	918.64	-0.0047038	3.4054	1198.16	-0.00399348	3.4054	1510.23	-0.00442098	3.4054	363.119	-0.00479021	3.4054	466.518	-0.00563184	3.4054	677.466	-0.00454054	3.4054	911.112	-0.00552635	3.4054
	3.41141	364.179	-0.00268157	3.41141	470.081	-0.00315489	3.41141	684.905	-0.00213879	3.41141	925.603	-0.0028156	3.41141	1209.21	-0.00233205	3.41141	1514.98	-0.00281184	3.41141	363.728	-0.0047569	3.41141	467.132	-0.00425279	3.41141	680.662	-0.00476132	3.41141	918.597	-0.00471066	3.41141	1198.11	-0.00398362	3.41141	1510.17	-0.00441323	3.41141	363.102	-0.00479044	3.41141	466.491	-0.0056388	3.41141	677.435	-0.00452274	3.41141	911.062	-0.00550657	3.41141
	3.41742	364.166	-0.00366193	3.41742	470.062	-0.00412248	3.41742	684.884	-0.00308335	3.41742	925.569	-0.00375863	3.41742	1209.17	-0.00328065	3.41742	1514.92	-0.00373867	3.41742	363.711	-0.0047574	3.41742	467.112	-0.00425297	3.41742	680.629	-0.00476154	3.41742	918.554	-0.00470424	3.41742	1198.06	-0.0039938	3.41742	1510.1	-0.00443792	3.41742	363.084	-0.00479921	3.41742	466.465	-0.00564576	3.41742	677.404	-0.0045318	3.41742	911.011	-0.00552015	3.41742
	3.42342	364.146	-0.00558125	3.42342	470.034	-0.00600538	3.42342	684.85	-0.00491923	3.42342	925.517	-0.00558543	3.42342	1209.11	-0.00503734	3.42342	1514.84	-0.00556795	3.42342	363.693	-0.00475735	3.42342	467.092	-0.00425315	3.42342	680.597	-0.00475266	3.42342	918.511	-0.00469118	3.42342	1198.01	-0.00398394	3.42342	1510.03	-0.00442156	3.42342	363.067	-0.0047909	3.42342	466.439	-0.00563944	3.42342	677.373	-0.00453215	3.42342	910.961	-0.00550048	3.42342
	3.42943	364.125	-0.0055898	3.42943	470.005	-0.0060185	3.42943	684.817	-0.00491961	3.42943	925.465	-0.00559893	3.42943	1209.05	-0.00505827	3.42943	1514.75	-0.00557684	3.42943	363.676	-0.0047661	3.42943	467.072	-0.00425334	3.42943	680.565	-0.00477096	3.42943	918.468	-0.00469804	3.42943	1197.96	-0.00399411	3.42943	1509.97	-0.00442176	3.42943	363.049	-0.00478287	3.42943	466.412	-0.00563975	3.42943	677.343	-0.00452335	3.42943	910.911	-0.00551418	3.42943
	3.43543	364.105	-0.00559011	3.43543	469.977	-0.00603206	3.43543	684.783	-0.00493753	3.43543	925.413	-0.00560583	3.43543	1208.99	-0.00505852	3.43543	1514.67	-0.00556857	3.43543	363.659	-0.00474956	3.43543	467.053	-0.00425352	3.43543	680.532	-0.00475311	3.43543	918.424	-0.0047049	3.43543	1197.92	-0.00399511	3.43543	1509.9	-0.00441401	3.43543	363.032	-0.00479136	3.43543	466.386	-0.00563364	3.43543	677.312	-0.00454142	3.43543	910.861	-0.00550778	3.43543
	3.44144	364.085	-0.00558218	3.44144	469.949	-0.00600646	3.44144	684.749	-0.00491105	3.44144	925.362	-0.00558637	3.44144	1208.93	-0.00505795	3.44144	1514.58	-0.00556888	3.44144	363.641	-0.00475831	3.44144	467.033	-0.00426012	3.44144	680.5	-0.00475349	3.44144	918.381	-0.00470501	3.44144	1197.87	-0.00398442	3.44144	1509.83	-0.00442281	3.44144	363.015	-0.00479159	3.44144	466.36	-0.00564704	3.44144	677.281	-0.00452376	3.44144	910.81	-0.00552148	3.44144
	3.44745	364.064	-0.00559074	3.44745	469.921	-0.00600682	3.44745	684.716	-0.00491143	3.44745	925.31	-0.00558668	3.44745	1208.87	-0.00502925	3.44745	1514.5	-0.00555268	3.44745	363.624	-0.00475001	3.44745	467.013	-0.00426052	3.44745	680.467	-0.00475371	3.44745	918.338	-0.00470535	3.44745	1197.82	-0.00398374	3.44745	1509.77	-0.00442234	3.44745	362.997	-0.00479182	3.44745	466.334	-0.00562763	3.44745	677.251	-0.00454198	3.44745	910.76	-0.005495	3.44745
	3.45345	364.044	-0.00559956	3.45345	469.892	-0.00600697	3.45345	684.682	-0.00492044	3.45345	925.258	-0.00558029	3.45345	1208.8	-0.00505846	3.45345	1514.42	-0.00557808	3.45345	363.607	-0.00475849	3.45345	466.993	-0.00426048	3.45345	680.435	-0.00476276	3.45345	918.295	-0.00470557	3.45345	1197.77	-0.00399559	3.45345	1509.7	-0.00442254	3.45345	362.98	-0.00478351	3.45345	466.307	-0.00564103	3.45345	677.22	-0.00452403	3.45345	910.71	-0.00551539	3.45345
	3.45946	364.023	-0.00558285	3.45946	469.864	-0.00602053	3.45946	684.648	-0.00490301	3.45946	925.206	-0.00560049	3.45946	1208.74	-0.00504962	3.45946	1514.33	-0.0055533	3.45946	363.589	-0.00475871	3.45946	466.973	-0.00426088	3.45946	680.403	-0.00475416	3.45946	918.251	-0.00470579	3.45946	1197.73	-0.00397404	3.45946	1509.63	-0.00443135	3.45946	362.962	-0.00479228	3.45946	466.281	-0.00564134	3.45946	677.189	-0.00452438	3.45946	910.66	-0.0055023	3.45946
	3.46546	364.003	-0.00557519	3.46546	469.836	-0.00600791	3.46546	684.615	-0.00489419	3.46546	925.155	-0.00557443	3.46546	1208.68	-0.00503912	3.46546	1514.25	-0.00556219	3.46546	363.572	-0.00476746	3.46546	466.953	-0.00425442	3.46546	680.37	-0.00477232	3.46546	918.208	-0.00470601	3.46546	1197.68	-0.00400592	3.46546	1509.57	-0.00443088	3.46546	362.945	-0.00479251	3.46546	466.255	-0.00565474	3.46546	677.159	-0.00453359	3.46546	910.61	-0.005516	3.46546
	3.47147	363.983	-0.00559198	3.47147	469.808	-0.00601465	3.47147	684.581	-0.00493007	3.47147	925.103	-0.00560112	3.47147	1208.62	-0.00505013	3.47147	1514.16	-0.00557043	3.47147	363.555	-0.00475091	3.47147	466.933	-0.00426103	3.47147	680.338	-0.00475447	3.47147	918.165	-0.00470623	3.47147	1197.63	-0.00397436	3.47147	1509.5	-0.00441518	3.47147	362.928	-0.00478447	3.47147	466.228	-0.0056289	3.47147	677.128	-0.00453365	3.47147	910.56	-0.0055096	3.47147
	3.47748	363.962	-0.00560081	3.47748	469.779	-0.0060346	3.47748	684.547	-0.00493046	3.47748	925.051	-0.00560802	3.47748	1208.56	-0.00505948	3.47748	1514.08	-0.00557074	3.47748	363.538	-0.00476792	3.47748	466.913	-0.00425478	3.47748	680.305	-0.00476381	3.47748	918.122	-0.00470645	3.47748	1197.58	-0.00399622	3.47748	1509.43	-0.00442332	3.47748	362.91	-0.00479297	3.47748	466.202	-0.00564251	3.47748	677.097	-0.00452499	3.47748	910.509	-0.00552331	3.47748
	3.48348	363.942	-0.00557585	3.48348	469.751	-0.00600899	3.48348	684.514	-0.00489491	3.48348	924.999	-0.00559504	3.48348	1208.5	-0.00502995	3.48348	1513.99	-0.00556312	3.48348	363.52	-0.00475137	3.48348	466.893	-0.00425497	3.48348	680.273	-0.00476404	3.48348	918.079	-0.00470003	3.48348	1197.54	-0.00398553	3.48348	1509.37	-0.00442418	3.48348	362.893	-0.0047932	3.48348	466.176	-0.00564262	3.48348	677.067	-0.0045252	3.48348	910.459	-0.0055101	3.48348
	3.48949	363.922	-0.00559292	3.48949	469.723	-0.00602234	3.48949	684.48	-0.0049308	3.48949	924.948	-0.00558887	3.48949	1208.44	-0.00506082	3.48949	1513.91	-0.00557928	3.48949	363.503	-0.00476837	3.48949	466.874	-0.00426157	3.48949	680.241	-0.00475515	3.48949	918.035	-0.0047069	3.48949	1197.49	-0.00398569	3.48949	1509.3	-0.00443166	3.48949	362.875	-0.00479343	3.48949	466.149	-0.00564294	3.48949	677.036	-0.00453427	3.48949	910.409	-0.00551052	3.48949
	3.49549	363.901	-0.00560175	3.49549	469.694	-0.0060161	3.49549	684.446	-0.00491336	3.49549	924.896	-0.00560237	3.49549	1208.38	-0.00505115	3.49549	1513.83	-0.00556374	3.49549	363.48	-0.00634713	3.49549	466.844	-0.00637325	3.49549	680.194	-0.00681024	3.49549	917.974	-0.00673482	3.49549	1197.41	-0.006208	3.49549	1509.2	-0.00636521	3.49549	362.858	-0.00478511	3.49549	466.123	-0.00564325	3.49549	677.005	-0.00452561	3.49549	910.359	-0.00551752	3.49549
	3.5015	363.881	-0.00557679	3.5015	469.666	-0.00601646	3.5015	684.413	-0.00491346	3.5015	924.844	-0.00558949	3.5015	1208.32	-0.00505057	3.5015	1513.74	-0.00556405	3.5015	363.456	-0.00655717	3.5015	466.813	-0.00666111	3.5015	680.146	-0.00707092	3.5015	917.909	-0.00702123	3.5015	1197.34	-0.00648314	3.5015	1509.1	-0.00660018	3.5015	362.841	-0.00479388	3.5015	466.097	-0.00564357	3.5015	676.975	-0.00453482	3.5015	910.309	-0.00550442	3.5015
	3.50751	363.861	-0.00559386	3.50751	469.638	-0.00602343	3.50751	684.379	-0.00492276	3.50751	924.792	-0.005603	3.50751	1208.26	-0.00505166	3.50751	1513.66	-0.0055888	3.50751	363.432	-0.00656613	3.50751	466.782	-0.00668127	3.50751	680.098	-0.00708024	3.50751	917.845	-0.00701507	3.50751	1197.26	-0.00650444	3.50751	1509	-0.00660856	3.50751	362.823	-0.00478585	3.50751	466.071	-0.00563745	3.50751	676.944	-0.00453488	3.50751	910.258	-0.00552483	3.50751
	3.51351	363.84	-0.00559417	3.51351	469.61	-0.0060108	3.51351	684.345	-0.00491394	3.51351	924.741	-0.00558342	3.51351	1208.19	-0.00505108	3.51351	1513.57	-0.00555608	3.51351	363.408	-0.00656629	3.51351	466.75	-0.00665558	3.51351	680.05	-0.00706295	3.51351	917.781	-0.00700227	3.51351	1197.18	-0.00651572	3.51351	1508.9	-0.00661695	3.51351	362.803	-0.00547567	3.51351	466.042	-0.00612869	3.51351	676.908	-0.00529261	3.51351	910.204	-0.00602137	3.51351
	3.51952	363.82	-0.00560301	3.51952	469.581	-0.00601755	3.51952	684.312	-0.0049231	3.51952	924.689	-0.00559703	3.51952	1208.13	-0.00505217	3.51952	1513.49	-0.00557291	3.51952	363.384	-0.00655874	3.51952	466.719	-0.00666266	3.51952	680.002	-0.00708139	3.51952	917.716	-0.00700941	3.51952	1197.1	-0.00648441	3.51952	1508.8	-0.0066101	3.51952	362.777	-0.00736018	3.51952	466.007	-0.00748473	3.51952	676.857	-0.00748388	3.51952	910.136	-0.00744998	3.51952
	3.52552	363.8	-0.00557803	3.52552	469.553	-0.00600492	3.52552	684.278	-0.00491457	3.52552	924.637	-0.00559075	3.52552	1208.07	-0.00506153	3.52552	1513.4	-0.00557322	3.52552	363.361	-0.00656715	3.52552	466.688	-0.00664982	3.52552	679.954	-0.00708189	3.52552	917.652	-0.00700325	3.52552	1197.02	-0.00650571	3.52552	1508.7	-0.00661783	3.52552	362.75	-0.00734363	3.52552	465.972	-0.00747199	3.52552	676.807	-0.00747543	3.52552	910.068	-0.00744383	3.52552
	3.53153	363.779	-0.00559539	3.53153	469.525	-0.00602488	3.53153	684.244	-0.00492358	3.53153	924.585	-0.00559765	3.53153	1208.01	-0.00505268	3.53153	1513.32	-0.0055656	3.53153	363.337	-0.00655107	3.53153	466.657	-0.00666333	3.53153	679.906	-0.00707327	3.53153	917.588	-0.0070105	3.53153	1196.95	-0.00648609	3.53153	1508.6	-0.00661031	3.53153	362.723	-0.00738663	3.53153	465.937	-0.00748585	3.53153	676.756	-0.007485	3.53153	910	-0.00745779	3.53153
	3.53754	363.759	-0.00559543	3.53754	469.497	-0.00603163	3.53754	684.211	-0.00492397	3.53754	924.534	-0.00559797	3.53754	1207.95	-0.00506287	3.53754	1513.23	-0.00558177	3.53754	363.313	-0.00656829	3.53754	466.626	-0.00667042	3.53754	679.858	-0.00706495	3.53754	917.523	-0.00702418	3.53754	1196.87	-0.00650656	3.53754	1508.5	-0.00661075	3.53754	362.697	-0.00735326	3.53754	465.903	-0.00749285	3.53754	676.706	-0.00745852	3.53754	909.932	-0.00745165	3.53754
	3.54354	363.739	-0.00558749	3.54354	469.468	-0.00601261	3.54354	684.177	-0.00490624	3.54354	924.482	-0.00559817	3.54354	1207.89	-0.00503249	3.54354	1513.15	-0.00556622	3.54354	363.289	-0.00656018	3.54354	466.595	-0.00665779	3.54354	679.81	-0.00706545	3.54354	917.459	-0.00701138	3.54354	1196.79	-0.00648693	3.54354	1508.4	-0.0066198	3.54354	362.67	-0.0073709	3.54354	465.868	-0.00748032	3.54354	676.655	-0.00748627	3.54354	909.865	-0.00745891	3.54354
	3.54955	363.718	-0.00559605	3.54955	469.44	-0.00602596	3.54955	684.143	-0.00492431	3.54955	924.43	-0.0055986	3.54955	1207.83	-0.00505262	3.54955	1513.07	-0.0055586	3.54955	363.265	-0.00655236	3.54955	466.564	-0.00665824	3.54955	679.762	-0.00707477	3.54955	917.395	-0.00700522	3.54955	1196.71	-0.00649738	3.54955	1508.3	-0.00659505	3.54955	362.643	-0.00737116	3.54955	465.833	-0.00746779	3.54955	676.604	-0.00747766	3.54955	909.797	-0.00743265	3.54955
	3.55555	363.698	-0.00559636	3.55555	469.412	-0.00602633	3.55555	684.11	-0.0049247	3.55555	924.378	-0.00560551	3.55555	1207.77	-0.00507357	3.55555	1512.98	-0.0055827	3.55555	363.241	-0.0065693	3.55555	466.533	-0.00667175	3.55555	679.713	-0.00709337	3.55555	917.33	-0.00701901	3.55555	1196.64	-0.0064978	3.55555	1508.2	-0.00662863	3.55555	362.617	-0.00735489	3.55555	465.798	-0.00749453	3.55555	676.554	-0.00746921	3.55555	909.729	-0.00746672	3.55555
	3.56156	363.678	-0.00558843	3.56156	469.384	-0.00602009	3.56156	684.076	-0.00492479	3.56156	924.327	-0.00559262	3.56156	1207.71	-0.00504402	3.56156	1512.9	-0.00556715	3.56156	363.218	-0.00657001	3.56156	466.502	-0.00665912	3.56156	679.665	-0.00706695	3.56156	917.266	-0.00701285	3.56156	1196.56	-0.00649739	3.56156	1508.1	-0.0066125	3.56156	362.59	-0.00736398	3.56156	465.763	-0.00747556	3.56156	676.503	-0.00746977	3.56156	909.661	-0.00744046	3.56156
	3.56757	363.657	-0.00558847	3.56757	469.355	-0.00602045	3.56757	684.043	-0.0049072	3.56757	924.275	-0.00559954	3.56757	1207.64	-0.00506332	3.56757	1512.81	-0.00556746	3.56757	363.194	-0.00657044	3.56757	466.471	-0.00667907	3.56757	679.617	-0.0070854	3.56757	917.201	-0.00701999	3.56757	1196.48	-0.00650951	3.56757	1508.01	-0.00662951	3.56757	362.563	-0.00736452	3.56757	465.728	-0.00748921	3.56757	676.453	-0.00747934	3.56757	909.593	-0.00745442	3.56757
	3.57357	363.637	-0.00558905	3.57357	469.327	-0.00602103	3.57357	684.009	-0.00491651	3.57357	924.223	-0.00559974	3.57357	1207.58	-0.00505447	3.57357	1512.73	-0.00558364	3.57357	363.17	-0.00656234	3.57357	466.44	-0.00666666	3.57357	679.569	-0.00707678	3.57357	917.137	-0.00701384	3.57357	1196.4	-0.0064882	3.57357	1507.91	-0.00660475	3.57357	362.536	-0.00737361	3.57357	465.693	-0.00748956	3.57357	676.402	-0.0074799	3.57357	909.526	-0.00746169	3.57357
	3.57958	363.617	-0.00560614	3.57958	469.299	-0.00602117	3.57958	683.975	-0.00492552	3.57958	924.171	-0.00560016	3.57958	1207.52	-0.00505389	3.57958	1512.65	-0.00556808	3.57958	363.146	-0.00657957	3.57958	466.408	-0.00666689	3.57958	679.521	-0.00707743	3.57958	917.073	-0.00702098	3.57958	1196.32	-0.00650952	3.57958	1507.81	-0.00662243	3.57958	362.51	-0.00736533	3.57958	465.659	-0.00748368	3.57958	676.352	-0.00747144	3.57958	909.458	-0.00746895	3.57958
	3.58558	363.596	-0.00558968	3.58558	469.271	-0.00602154	3.58558	683.942	-0.00492591	3.58558	924.12	-0.00560048	3.58558	1207.46	-0.00504504	3.58558	1512.56	-0.00557632	3.58558	363.122	-0.00655494	3.58558	466.377	-0.0066609	3.58558	679.473	-0.00707793	3.58558	917.008	-0.00701482	3.58558	1196.25	-0.00649991	3.58558	1507.71	-0.00662221	3.58558	362.483	-0.00736615	3.58558	465.624	-0.00749734	3.58558	676.301	-0.00749019	3.58558	909.39	-0.00744938	3.58558
	3.59159	363.57	-0.00715931	3.59159	469.234	-0.00768682	3.59159	683.896	-0.00662162	3.59159	924.053	-0.00725198	3.59159	1207.38	-0.00670249	3.59159	1512.45	-0.00727177	3.59159	363.098	-0.00657217	3.59159	466.346	-0.00666799	3.59159	679.425	-0.00708726	3.59159	916.944	-0.00701531	3.59159	1196.17	-0.00650033	3.59159	1507.61	-0.00660673	3.59159	362.456	-0.00737524	3.59159	465.589	-0.00749146	3.59159	676.25	-0.00748158	3.59159	909.322	-0.00746347	3.59159
	3.5976	363.541	-0.00799103	3.5976	469.194	-0.00856544	3.5976	683.845	-0.00752336	3.5976	923.978	-0.00812432	3.5976	1207.29	-0.00757259	3.5976	1512.33	-0.00815167	3.5976	363.074	-0.0065726	3.5976	466.315	-0.00666157	3.5976	679.377	-0.00708791	3.5976	916.88	-0.00700915	3.5976	1196.09	-0.00650076	3.5976	1507.51	-0.00662308	3.5976	362.43	-0.00735868	3.5976	465.554	-0.0074918	3.5976	676.2	-0.00747312	3.5976	909.254	-0.0074572	3.5976
	3.6036	363.512	-0.00798314	3.6036	469.154	-0.00853996	3.6036	683.793	-0.00752408	3.6036	923.902	-0.00812498	3.6036	1207.2	-0.00754252	3.6036	1512.2	-0.00816027	3.6036	363.051	-0.00655596	3.6036	466.284	-0.00667531	3.6036	679.328	-0.00707943	3.6036	916.815	-0.0070163	3.6036	1196.01	-0.00651121	3.6036	1507.41	-0.00662418	3.6036	362.403	-0.00737605	3.6036	465.519	-0.00748614	3.6036	676.149	-0.0074827	3.6036	909.186	-0.00746447	3.6036
	3.60961	363.483	-0.00799231	3.60961	469.114	-0.00856691	3.60961	683.742	-0.00753356	3.60961	923.827	-0.00813224	3.60961	1207.11	-0.00756379	3.60961	1512.08	-0.00816094	3.60961	363.027	-0.006582	3.60961	466.253	-0.00666933	3.60961	679.28	-0.00707993	3.60961	916.751	-0.00702344	3.60961	1195.94	-0.0065016	3.60961	1507.31	-0.006616	3.60961	362.376	-0.00737687	3.60961	465.484	-0.00748648	3.60961	676.099	-0.00748326	3.60961	909.119	-0.00745161	3.60961
	3.61561	363.454	-0.00800973	3.61561	469.074	-0.00856743	3.61561	683.69	-0.00754291	3.61561	923.752	-0.00813962	3.61561	1207.02	-0.00756437	3.61561	1511.96	-0.0081702	3.61561	363.003	-0.00655682	3.61561	466.222	-0.00666956	3.61561	679.232	-0.00708029	3.61561	916.687	-0.00702394	3.61561	1195.86	-0.00650202	3.61561	1507.21	-0.00661644	3.61561	362.349	-0.00736886	3.61561	465.449	-0.00748704	3.61561	676.048	-0.00749284	3.61561	909.051	-0.00744545	3.61561
	3.62162	363.425	-0.00797653	3.62162	469.034	-0.00855537	3.62162	683.639	-0.00752578	3.62162	923.677	-0.00810715	3.62162	1206.92	-0.00756494	3.62162	1511.83	-0.00815433	3.62162	362.979	-0.00656606	3.62162	466.191	-0.00667021	3.62162	679.184	-0.00707196	3.62162	916.622	-0.00701123	3.62162	1195.78	-0.00650245	3.62162	1507.11	-0.00661688	3.62162	362.323	-0.00736941	3.62162	465.414	-0.00748094	3.62162	675.997	-0.00747536	3.62162	908.983	-0.00746614	3.62162
	3.62763	363.396	-0.00801101	3.62763	468.993	-0.0085625	3.62763	683.587	-0.00752634	3.62763	923.602	-0.00812762	3.62763	1206.83	-0.00756551	3.62763	1511.71	-0.00817087	3.62763	362.955	-0.00658302	3.62763	466.16	-0.00667709	3.62763	679.136	-0.00708144	3.62763	916.558	-0.00703158	3.62763	1195.7	-0.00650287	3.62763	1507.01	-0.00662594	3.62763	362.296	-0.00737823	3.62763	465.38	-0.00750127	3.62763	675.947	-0.00749411	3.62763	908.915	-0.00745999	3.62763
	3.63363	363.367	-0.00796955	3.63363	468.953	-0.00855023	3.63363	683.536	-0.00750892	3.63363	923.527	-0.00812168	3.63363	1206.74	-0.00756608	3.63363	1511.59	-0.00814773	3.63363	362.931	-0.00655839	3.63363	466.129	-0.00666424	3.63363	679.088	-0.00709077	3.63363	916.494	-0.0070121	3.63363	1195.62	-0.00650246	3.63363	1506.91	-0.00661775	3.63363	362.269	-0.00736194	3.63363	465.345	-0.00748873	3.63363	675.896	-0.00747648	3.63363	908.847	-0.00746054	3.63363
	3.63964	363.338	-0.0079955	3.63964	468.913	-0.00857718	3.63964	683.484	-0.0075364	3.63964	923.452	-0.00814226	3.63964	1206.65	-0.00755588	3.63964	1511.46	-0.00816493	3.63964	362.908	-0.00657535	3.63964	466.097	-0.00667155	3.63964	679.04	-0.00709142	3.63964	916.429	-0.00702591	3.63964	1195.55	-0.00650372	3.63964	1506.81	-0.00662615	3.63964	362.243	-0.00737104	3.63964	465.31	-0.0074895	3.63964	675.846	-0.00748606	3.63964	908.78	-0.00746781	3.63964
	3.64564	363.309	-0.00798761	3.64564	468.873	-0.00854508	3.64564	683.433	-0.00751912	3.64564	923.377	-0.00812961	3.64564	1206.56	-0.00754734	3.64564	1511.34	-0.00816493	3.64564	362.884	-0.00657606	3.64564	466.066	-0.00667843	3.64564	678.992	-0.00708294	3.64564	916.365	-0.0070264	3.64564	1195.47	-0.00650414	3.64564	1506.71	-0.00661863	3.64564	362.216	-0.00738014	3.64564	465.275	-0.0075094	3.64564	675.795	-0.00747759	3.64564	908.712	-0.00746837	3.64564
	3.65165	363.28	-0.00801357	3.65165	468.833	-0.00858505	3.65165	683.382	-0.00753739	3.65165	923.302	-0.00813687	3.65165	1206.47	-0.00757774	3.65165	1511.22	-0.00818214	3.65165	362.86	-0.00656795	3.65165	466.035	-0.00665914	3.65165	678.944	-0.0070833	3.65165	916.301	-0.00701358	3.65165	1195.39	-0.00650456	3.65165	1506.61	-0.00662769	3.65165	362.189	-0.00738041	3.65165	465.24	-0.00749707	3.65165	675.745	-0.00749621	3.65165	908.644	-0.00746221	3.65165
	3.65766	363.251	-0.00798063	3.65766	468.793	-0.00855955	3.65766	683.33	-0.00752025	3.65766	923.227	-0.00813093	3.65766	1206.38	-0.0075576	3.65766	1511.09	-0.00815039	3.65766	362.836	-0.00662735	3.65766	466.004	-0.00672524	3.65766	678.895	-0.0071109	3.65766	916.236	-0.00706067	3.65766	1195.31	-0.00657609	3.65766	1506.51	-0.00667592	3.65766	362.162	-0.00736411	3.65766	465.205	-0.00749097	3.65766	675.694	-0.00747871	3.65766	908.576	-0.00746277	3.65766
	3.66366	363.222	-0.00800632	3.66366	468.753	-0.00857351	3.66366	683.279	-0.0075476	3.66366	923.151	-0.00814491	3.66366	1206.29	-0.00757972	3.66366	1510.97	-0.00819142	3.66366	362.804	-0.00863807	3.66366	465.962	-0.00901108	3.66366	678.835	-0.00881962	3.66366	916.152	-0.00910628	3.66366	1195.2	-0.00898761	3.66366	1506.37	-0.00917287	3.66366	362.136	-0.00738177	3.66366	465.17	-0.00749153	3.66366	675.643	-0.0074883	3.66366	908.508	-0.00746333	3.66366
	3.66967	363.193	-0.00799016	3.66967	468.712	-0.00856123	3.66967	683.227	-0.00752124	3.66967	923.077	-0.00811904	3.66967	1206.19	-0.00755874	3.66967	1510.85	-0.00815106	3.66967	362.773	-0.00867217	3.66967	465.92	-0.0089988	3.66967	678.776	-0.00881127	3.66967	916.069	-0.00911377	3.66967	1195.1	-0.00897754	3.66967	1506.23	-0.00915645	3.66967	362.109	-0.00738204	3.66967	465.135	-0.00749209	3.66967	675.593	-0.00748901	3.66967	908.44	-0.00746388	3.66967
	3.67567	363.164	-0.0079908	3.67567	468.672	-0.00857477	3.67567	683.176	-0.0075398	3.67567	923.001	-0.00813952	3.67567	1206.1	-0.00756014	3.67567	1510.72	-0.00816893	3.67567	362.742	-0.00867319	3.67567	465.878	-0.00901271	3.67567	678.716	-0.00881219	3.67567	915.986	-0.00910794	3.67567	1194.99	-0.00900847	3.67567	1506.09	-0.00918252	3.67567	362.082	-0.00736601	3.67567	465.101	-0.00749932	3.67567	675.542	-0.00748039	3.67567	908.373	-0.00746444	3.67567
	3.68168	363.135	-0.00799998	3.68168	468.632	-0.0085627	3.68168	683.124	-0.0075313	3.68168	922.926	-0.00814018	3.68168	1206.01	-0.00758061	3.68168	1510.6	-0.00817688	3.68168	362.71	-0.00864858	3.68168	465.836	-0.00900042	3.68168	678.656	-0.00880383	3.68168	915.902	-0.00910877	3.68168	1194.88	-0.00900008	3.68168	1505.96	-0.00916676	3.68168	362.049	-0.00915317	3.68168	465.059	-0.00893011	3.68168	675.481	-0.00908914	3.68168	908.291	-0.00897682	3.68168
	3.68769	363.105	-0.00800062	3.68769	468.592	-0.00856343	3.68769	683.073	-0.00753201	3.68769	922.851	-0.00812773	3.68769	1205.92	-0.00756129	3.68769	1510.48	-0.00816166	3.68769	362.679	-0.00866615	3.68769	465.794	-0.00900789	3.68769	678.596	-0.00880475	3.68769	915.819	-0.00908962	3.68769	1194.77	-0.00899001	3.68769	1505.82	-0.0091676	3.68769	362.013	-0.0101232	3.68769	465.014	-0.00975123	3.68769	675.413	-0.00999362	3.68769	908.202	-0.0098311	3.68769
	3.69369	363.076	-0.00800952	3.69369	468.552	-0.00857057	3.69369	683.021	-0.00754151	3.69369	922.776	-0.0081349	3.69369	1205.83	-0.00757098	3.69369	1510.35	-0.00817093	3.69369	362.647	-0.00865863	3.69369	465.752	-0.00898251	3.69369	678.536	-0.00881437	3.69369	915.736	-0.00909044	3.69369	1194.67	-0.00900086	3.69369	1505.68	-0.00916844	3.69369	361.976	-0.0101245	3.69369	464.969	-0.00972595	3.69369	675.346	-0.00996753	3.69369	908.113	-0.00981181	3.69369
	3.6997	363.047	-0.00799336	3.6997	468.512	-0.00855829	3.6997	682.97	-0.00752407	3.6997	922.701	-0.00814217	3.6997	1205.74	-0.00757238	3.6997	1510.23	-0.00817888	3.6997	362.616	-0.00866765	3.6997	465.71	-0.00900929	3.6997	678.477	-0.00881515	3.6997	915.652	-0.00911792	3.6997	1194.56	-0.00900251	3.6997	1505.54	-0.00915335	3.6997	361.939	-0.0101253	3.6997	464.923	-0.00974001	3.6997	675.279	-0.00997755	3.6997	908.023	-0.00981949	3.6997
	3.7057	363.018	-0.00800254	3.7057	468.471	-0.00857844	3.7057	682.918	-0.00754265	3.7057	922.626	-0.00813622	3.7057	1205.65	-0.00757296	3.7057	1510.11	-0.00817227	3.7057	362.585	-0.00865158	3.7057	465.668	-0.00901032	3.7057	678.417	-0.00878011	3.7057	915.569	-0.00909876	3.7057	1194.45	-0.00898239	3.7057	1505.4	-0.00916215	3.7057	361.903	-0.0101434	3.7057	464.878	-0.00974763	3.7057	675.211	-0.00998743	3.7057	907.934	-0.00982728	3.7057
	3.71171	362.989	-0.00800318	3.71171	468.431	-0.00857299	3.71171	682.867	-0.00752535	3.71171	922.551	-0.00813699	3.71171	1205.56	-0.00756358	3.71171	1509.98	-0.00816433	3.71171	362.553	-0.0086606	3.71171	465.626	-0.00900448	3.71171	678.357	-0.00882569	3.71171	915.485	-0.00910625	3.71171	1194.34	-0.00900329	3.71171	1505.27	-0.0091796	3.71171	361.866	-0.0101359	3.71171	464.833	-0.00972879	3.71171	675.144	-0.00997954	3.71171	907.845	-0.00982142	3.71171
	3.71772	362.96	-0.00800354	3.71772	468.391	-0.00857351	3.71772	682.815	-0.00754364	3.71772	922.476	-0.00813755	3.71772	1205.46	-0.0075741	3.71772	1509.86	-0.00818089	3.71772	362.522	-0.00866163	3.71772	465.585	-0.00900529	3.71772	678.297	-0.00880863	3.71772	915.402	-0.00912041	3.71772	1194.24	-0.00899405	3.71772	1505.13	-0.00916317	3.71772	361.829	-0.01012	3.71772	464.787	-0.00972974	3.71772	675.076	-0.00998958	3.71772	907.756	-0.00981577	3.71772
	3.72372	362.931	-0.00800446	3.72372	468.351	-0.00857424	3.72372	682.764	-0.00754435	3.72372	922.401	-0.00814482	3.72372	1205.37	-0.00757468	3.72372	1509.74	-0.00815772	3.72372	362.49	-0.0086792	3.72372	465.543	-0.0090192	3.72372	678.238	-0.00881825	3.72372	915.318	-0.00911468	3.72372	1194.13	-0.00899486	3.72372	1504.99	-0.00918926	3.72372	361.793	-0.0101211	3.72372	464.742	-0.00974381	3.72372	675.009	-0.00996347	3.72372	907.667	-0.00981662	3.72372
	3.72973	362.902	-0.00799656	3.72973	468.311	-0.00857498	3.72973	682.713	-0.00753599	3.72973	922.326	-0.00814548	3.72973	1205.28	-0.00757442	3.72973	1509.61	-0.00817428	3.72973	362.459	-0.00866285	3.72973	465.501	-0.00900047	3.72973	678.178	-0.00880104	3.72973	915.235	-0.00910208	3.72973	1194.02	-0.00900656	3.72973	1504.85	-0.00917349	3.72973	361.756	-0.0101307	3.72973	464.697	-0.00974476	3.72973	674.942	-0.0099735	3.72973	907.578	-0.00983775	3.72973
	3.73573	362.873	-0.00799747	3.73573	468.271	-0.00857571	3.73573	682.661	-0.00752747	3.73573	922.25	-0.00813964	3.73573	1205.19	-0.00757582	3.73573	1509.49	-0.00817561	3.73573	362.427	-0.00867216	3.73573	465.459	-0.00902083	3.73573	678.118	-0.00882895	3.73573	915.152	-0.0091229	3.73573	1193.92	-0.00900653	3.73573	1504.71	-0.00917433	3.73573	361.719	-0.01014	3.73573	464.652	-0.00974571	3.73573	674.874	-0.00999242	3.73573	907.488	-0.00982539	3.73573
	3.74174	362.844	-0.00799784	3.74174	468.231	-0.00857645	3.74174	682.61	-0.00752819	3.74174	922.175	-0.00813358	3.74174	1205.1	-0.00756644	3.74174	1509.37	-0.00816766	3.74174	362.396	-0.00867291	3.74174	465.417	-0.00900853	3.74174	678.058	-0.00881159	3.74174	915.068	-0.00910374	3.74174	1193.81	-0.00899729	3.74174	1504.57	-0.00917584	3.74174	361.683	-0.010141	3.74174	464.606	-0.0097402	3.74174	674.807	-0.00998453	3.74174	907.399	-0.00983296	3.74174
	3.74775	362.815	-0.00802383	3.74775	468.19	-0.00857719	3.74775	682.558	-0.00754648	3.74775	922.1	-0.00814747	3.74775	1205.01	-0.00758693	3.74775	1509.24	-0.0082008	3.74775	362.365	-0.00866538	3.74775	465.375	-0.00902267	3.74775	677.999	-0.00881252	3.74775	914.985	-0.0091179	3.74775	1193.7	-0.0089981	3.74775	1504.44	-0.00917602	3.74775	361.646	-0.0101252	3.74775	464.561	-0.00974094	3.74775	674.74	-0.00998552	3.74775	907.31	-0.00984076	3.74775
	3.75375	362.786	-0.00799057	3.75375	468.15	-0.00857792	3.75375	682.507	-0.00754719	3.75375	922.025	-0.00814152	3.75375	1204.92	-0.00756759	3.75375	1509.12	-0.008169	3.75375	362.333	-0.00867441	3.75375	465.333	-0.0090035	3.75375	677.939	-0.00882214	3.75375	914.902	-0.0091054	3.75375	1193.59	-0.0090098	3.75375	1504.3	-0.00918483	3.75375	361.609	-0.0101516	3.75375	464.516	-0.00976169	3.75375	674.672	-0.00999556	3.75375	907.221	-0.00982817	3.75375
	3.75976	362.757	-0.0080083	3.75976	468.11	-0.00857887	3.75976	682.455	-0.00754776	3.75976	921.95	-0.00814891	3.75976	1204.83	-0.00757729	3.75976	1509	-0.00818557	3.75976	362.302	-0.00866689	3.75976	465.291	-0.00902408	3.75976	677.879	-0.00881407	3.75976	914.818	-0.00911289	3.75976	1193.49	-0.00899972	3.75976	1504.16	-0.0091777	3.75976	361.573	-0.0101272	3.75976	464.47	-0.00973638	3.75976	674.605	-0.00997848	3.75976	907.132	-0.00982242	3.75976
	3.76576	362.718	-0.0107262	3.76576	468.059	-0.0109654	3.76576	682.384	-0.0103655	3.76576	921.85	-0.010824	3.76576	1204.7	-0.0103144	3.76576	1508.83	-0.0107509	3.76576	362.27	-0.0086842	3.76576	465.249	-0.00899889	3.76576	677.819	-0.0088237	3.76576	914.735	-0.00911372	3.76576	1193.38	-0.00901058	3.76576	1504.02	-0.00917057	3.76576	361.536	-0.0101451	3.76576	464.425	-0.00975067	3.76576	674.537	-0.00999741	3.76576	907.042	-0.00984367	3.76576
	3.77177	362.679	-0.0108114	3.77177	468.007	-0.0110646	3.77177	682.313	-0.0105007	3.77177	921.75	-0.0109312	3.77177	1204.58	-0.0104366	3.77177	1508.67	-0.0108654	3.77177	362.239	-0.00865983	3.77177	465.207	-0.00901904	3.77177	677.759	-0.00881562	3.77177	914.651	-0.00911455	3.77177	1193.27	-0.00901223	3.77177	1503.88	-0.00918736	3.77177	361.499	-0.0101379	3.77177	464.38	-0.00975141	3.77177	674.47	-0.00998951	3.77177	906.953	-0.00983107	3.77177
	3.77778	362.64	-0.0108211	3.77778	467.955	-0.0110526	3.77778	682.241	-0.0104839	3.77778	921.649	-0.0109324	3.77778	1204.45	-0.0104178	3.77778	1508.51	-0.0108672	3.77778	362.207	-0.0086777	3.77778	465.165	-0.00901341	3.77778	677.7	-0.00882525	3.77778	914.568	-0.00912205	3.77778	1193.16	-0.00900215	3.77778	1503.75	-0.00918089	3.77778	361.463	-0.0101472	3.77778	464.335	-0.00973255	3.77778	674.403	-0.00999956	3.77778	906.864	-0.00982531	3.77778
	3.78378	362.6	-0.0108389	3.78378	467.903	-0.0110669	3.78378	682.17	-0.0105118	3.78378	921.548	-0.0109269	3.78378	1204.32	-0.0104396	3.78378	1508.34	-0.0108677	3.78378	362.176	-0.00866133	3.78378	465.123	-0.00902088	3.78378	677.64	-0.00880803	3.78378	914.485	-0.00910955	3.78378	1193.06	-0.00900296	3.78378	1503.61	-0.00917309	3.78378	361.426	-0.0101482	3.78378	464.289	-0.00975331	3.78378	674.335	-0.00998247	3.78378	906.775	-0.00983312	3.78378
	3.78979	362.561	-0.0108067	3.78979	467.852	-0.0110681	3.78979	682.098	-0.0105131	3.78979	921.447	-0.010948	3.78979	1204.2	-0.0104299	3.78979	1508.18	-0.0108689	3.78979	362.145	-0.00867893	3.78979	465.081	-0.00901503	3.78979	677.58	-0.00881796	3.78979	914.401	-0.00913039	3.78979	1192.95	-0.00902473	3.78979	1503.47	-0.00918989	3.78979	361.389	-0.0101324	3.78979	464.244	-0.00975426	3.78979	674.268	-0.0100016	3.78979	906.686	-0.00983397	3.78979
	3.79579	362.522	-0.0108498	3.79579	467.8	-0.0110499	3.79579	682.026	-0.0104872	3.79579	921.347	-0.0109161	3.79579	1204.07	-0.0104202	3.79579	1508.01	-0.0108701	3.79579	362.113	-0.00867968	3.79579	465.039	-0.00902251	3.79579	677.52	-0.00882759	3.79579	914.318	-0.00911788	3.79579	1192.84	-0.00900459	3.79579	1503.33	-0.00917478	3.79579	361.353	-0.0101503	3.79579	464.199	-0.00976189	3.79579	674.2	-0.00998446	3.79579	906.596	-0.00984167	3.79579
	3.8018	362.483	-0.0108173	3.8018	467.748	-0.0110641	3.8018	681.955	-0.0104972	3.8018	921.246	-0.0109371	3.8018	1203.95	-0.0104429	3.8018	1507.85	-0.0108713	3.8018	362.082	-0.00867187	3.8018	464.997	-0.00902333	3.8018	677.461	-0.00881951	3.8018	914.234	-0.00911871	3.8018	1192.73	-0.0090054	3.8018	1503.19	-0.00919158	3.8018	361.316	-0.0101516	3.8018	464.154	-0.0097497	3.8018	674.133	-0.0100034	3.8018	906.507	-0.00984275	3.8018
	3.80781	362.443	-0.0108102	3.80781	467.696	-0.0110718	3.80781	681.883	-0.0104894	3.80781	921.145	-0.0109317	3.80781	1203.82	-0.0104332	3.80781	1507.69	-0.0108645	3.80781	362.05	-0.00868119	3.80781	464.955	-0.00901747	3.80781	677.401	-0.00882014	3.80781	914.151	-0.00912621	3.80781	1192.63	-0.00899615	3.80781	1503.06	-0.00917646	3.80781	361.279	-0.0101355	3.80781	464.108	-0.00975044	3.80781	674.066	-0.00999551	3.80781	906.418	-0.00983015	3.80781
	3.81381	362.404	-0.0108196	3.81381	467.645	-0.0110666	3.81381	681.812	-0.0104816	3.81381	921.044	-0.0109329	3.81381	1203.7	-0.0104243	3.81381	1507.52	-0.010865	3.81381	362.019	-0.00867365	3.81381	464.913	-0.00901829	3.81381	677.341	-0.00883007	3.81381	914.068	-0.00912037	3.81381	1192.52	-0.00901792	3.81381	1502.92	-0.00919394	3.81381	361.243	-0.0101448	3.81381	464.063	-0.00976475	3.81381	673.998	-0.00998746	3.81381	906.329	-0.00984468	3.81381
	3.81982	362.365	-0.0108291	3.81982	467.593	-0.0110612	3.81982	681.74	-0.0105096	3.81982	920.944	-0.0109341	3.81982	1203.57	-0.0104246	3.81982	1507.36	-0.0108668	3.81982	361.988	-0.00868269	3.81982	464.871	-0.00901265	3.81982	677.281	-0.00883071	3.81982	913.984	-0.00910786	3.81982	1192.41	-0.00901789	3.81982	1502.78	-0.00918613	3.81982	361.206	-0.0101544	3.81982	464.018	-0.00975902	3.81982	673.931	-0.0099975	3.81982	906.24	-0.00984554	3.81982
	3.82582	362.326	-0.0108388	3.82582	467.541	-0.0110887	3.82582	681.669	-0.0104927	3.82582	920.843	-0.0109486	3.82582	1203.44	-0.0104364	3.82582	1507.19	-0.0108839	3.82582	361.955	-0.00904617	3.82582	464.828	-0.00945315	3.82582	677.219	-0.00925509	3.82582	913.897	-0.00952937	3.82582	1192.3	-0.0094179	3.82582	1502.64	-0.00960953	3.82582	361.169	-0.0101471	3.82582	463.972	-0.00974683	3.82582	673.864	-0.0099985	3.82582	906.15	-0.00984651	3.82582
	3.83183	362.286	-0.0108234	3.83183	467.489	-0.0110572	3.83183	681.597	-0.0105117	3.83183	920.742	-0.0109432	3.83183	1203.32	-0.0104375	3.83183	1507.03	-0.0108692	3.83183	361.915	-0.010969	3.83183	464.773	-0.0116338	3.83183	677.141	-0.0115181	3.83183	913.791	-0.0116407	3.83183	1192.16	-0.011529	3.83183	1502.46	-0.0117221	3.83183	361.133	-0.0101481	3.83183	463.927	-0.00976092	3.83183	673.796	-0.00999935	3.83183	906.061	-0.00983413	3.83183
	3.83784	362.247	-0.0108411	3.83784	467.438	-0.0110843	3.83784	681.525	-0.0105128	3.83784	920.641	-0.0109443	3.83784	1203.19	-0.0104386	3.83784	1506.87	-0.010887	3.83784	361.875	-0.0109788	3.83784	464.719	-0.0116418	3.83784	677.063	-0.0115105	3.83784	913.685	-0.0116288	3.83784	1192.02	-0.0115295	3.83784	1502.28	-0.0117408	3.83784	361.096	-0.0101489	3.83784	463.882	-0.00976188	3.83784	673.729	-0.0100005	3.83784	905.972	-0.00984845	3.83784
	3.84384	362.208	-0.0108423	3.84384	467.386	-0.0110727	3.84384	681.454	-0.0104962	3.84384	920.541	-0.0109521	3.84384	1203.07	-0.0104397	3.84384	1506.7	-0.0108795	3.84384	361.836	-0.01098	3.84384	464.665	-0.0116365	3.84384	676.985	-0.0115208	3.84384	913.578	-0.0116301	3.84384	1191.89	-0.0115308	3.84384	1502.11	-0.0117415	3.84384	361.059	-0.010243	3.84384	463.836	-0.00982211	3.84384	673.661	-0.0100739	3.84384	905.882	-0.0099034	3.84384
	3.84985	362.169	-0.0108435	3.84985	467.334	-0.011087	3.84985	681.382	-0.010515	3.84985	920.44	-0.0109401	3.84985	1202.94	-0.0104516	3.84985	1506.54	-0.0108807	3.84985	361.796	-0.0109727	3.84985	464.611	-0.0116312	3.84985	676.907	-0.0115221	3.84985	913.472	-0.0116314	3.84985	1191.75	-0.0115321	3.84985	1501.93	-0.0117349	3.84985	361.012	-0.0131264	3.84985	463.78	-0.012139	3.84985	673.578	-0.0123129	3.84985	905.772	-0.0122221	3.84985
	3.85585	362.129	-0.0108278	3.85585	467.282	-0.0110752	3.85585	681.31	-0.0105072	3.85585	920.339	-0.0109479	3.85585	1202.82	-0.0104419	3.85585	1506.37	-0.0108733	3.85585	361.756	-0.0109739	3.85585	464.557	-0.0116459	3.85585	676.829	-0.0115054	3.85585	913.366	-0.0116261	3.85585	1191.61	-0.0115335	3.85585	1501.75	-0.0117362	3.85585	360.964	-0.0131112	3.85585	463.724	-0.0121338	3.85585	673.495	-0.0123144	3.85585	905.661	-0.0122168	3.85585
	3.86186	362.09	-0.0108544	3.86186	467.23	-0.0110698	3.86186	681.239	-0.0105172	3.86186	920.238	-0.0109425	3.86186	1202.69	-0.010443	3.86186	1506.21	-0.0108751	3.86186	361.717	-0.0109753	3.86186	464.503	-0.0116143	3.86186	676.751	-0.0115248	3.86186	913.26	-0.0116274	3.86186	1191.47	-0.0115247	3.86186	1501.58	-0.0117376	3.86186	360.917	-0.0131467	3.86186	463.667	-0.0121682	3.86186	673.412	-0.012325	3.86186	905.55	-0.0122318	3.86186
	3.86787	362.051	-0.0108302	3.86787	467.179	-0.0110776	3.86787	681.167	-0.0105006	3.86787	920.138	-0.0109437	3.86787	1202.57	-0.0104441	3.86787	1506.05	-0.0109009	3.86787	361.677	-0.010968	3.86787	464.449	-0.0116354	3.86787	676.673	-0.0115169	3.86787	913.154	-0.0116356	3.86787	1191.34	-0.0115361	3.86787	1501.4	-0.0117303	3.86787	360.87	-0.013123	3.86787	463.611	-0.0121369	3.86787	673.329	-0.0123173	3.86787	905.44	-0.0122131	3.86787
	3.87387	362.012	-0.0108314	3.87387	467.127	-0.0110658	3.87387	681.096	-0.0105015	3.87387	920.037	-0.0109449	3.87387	1202.44	-0.0104352	3.87387	1505.88	-0.0108689	3.87387	361.637	-0.0109775	3.87387	464.395	-0.0116497	3.87387	676.595	-0.0115004	3.87387	913.047	-0.0116301	3.87387	1191.2	-0.0115274	3.87387	1501.23	-0.0117244	3.87387	360.822	-0.0131416	3.87387	463.555	-0.0121513	3.87387	673.246	-0.0123189	3.87387	905.329	-0.0122281	3.87387
	3.87988	361.972	-0.0108408	3.87988	467.075	-0.0110865	3.87988	681.024	-0.0105116	3.87988	919.936	-0.0109527	3.87988	1202.31	-0.0104463	3.87988	1505.72	-0.0108787	3.87988	361.597	-0.0109787	3.87988	464.341	-0.0116382	3.87988	676.517	-0.0115197	3.87988	912.941	-0.0116382	3.87988	1191.06	-0.0115287	3.87988	1501.05	-0.0117497	3.87988	360.775	-0.0131181	3.87988	463.498	-0.0121397	3.87988	673.163	-0.0123386	3.87988	905.218	-0.012216	3.87988
	3.88588	361.933	-0.0108423	3.88588	467.023	-0.0110877	3.88588	680.952	-0.0105217	3.88588	919.835	-0.0109473	3.88588	1202.19	-0.0104474	3.88588	1505.55	-0.0108878	3.88588	361.558	-0.0109885	3.88588	464.287	-0.0116395	3.88588	676.439	-0.0115301	3.88588	912.835	-0.0116328	3.88588	1190.92	-0.0115401	3.88588	1500.87	-0.0117431	3.88588	360.727	-0.0131453	3.88588	463.442	-0.0121545	3.88588	673.08	-0.012322	3.88588	905.108	-0.0122243	3.88588
	3.89189	361.894	-0.0108434	3.89189	466.972	-0.0110892	3.89189	680.881	-0.0105139	3.89189	919.735	-0.0109551	3.89189	1202.06	-0.0104484	3.89189	1505.39	-0.010889	3.89189	361.518	-0.0109897	3.89189	464.233	-0.0116473	3.89189	676.361	-0.0115224	3.89189	912.729	-0.0116476	3.89189	1190.79	-0.0115415	3.89189	1500.7	-0.0117445	3.89189	360.68	-0.0131382	3.89189	463.386	-0.0121558	3.89189	672.997	-0.0123054	3.89189	904.997	-0.0122326	3.89189
	3.8979	361.855	-0.0108529	3.8979	466.92	-0.0110902	3.8979	680.809	-0.0105149	3.8979	919.634	-0.0109563	3.8979	1201.94	-0.0104595	3.8979	1505.23	-0.0108902	3.8979	361.478	-0.0109826	3.8979	464.179	-0.0116422	3.8979	676.283	-0.0115237	3.8979	912.622	-0.011649	3.8979	1190.65	-0.0115327	3.8979	1500.52	-0.0117619	3.8979	360.633	-0.0131319	3.8979	463.329	-0.0121575	3.8979	672.914	-0.0123339	3.8979	904.886	-0.0122205	3.8979
	3.9039	361.815	-0.0108455	3.9039	466.868	-0.011085	3.9039	680.738	-0.010525	3.9039	919.533	-0.0109509	3.9039	1201.81	-0.0104506	3.9039	1505.06	-0.0108834	3.9039	361.439	-0.0109835	3.9039	464.125	-0.01165	3.9039	676.205	-0.0115251	3.9039	912.516	-0.0116302	3.9039	1190.51	-0.0115441	3.9039	1500.34	-0.0117313	3.9039	360.585	-0.0131416	3.9039	463.273	-0.0121456	3.9039	672.831	-0.0123356	3.9039	904.776	-0.0122356	3.9039
	3.90991	361.776	-0.0108384	3.90991	466.816	-0.0110862	3.90991	680.666	-0.0104992	3.90991	919.432	-0.0109653	3.90991	1201.69	-0.0104417	3.90991	1504.9	-0.0108926	3.90991	361.399	-0.0109847	3.90991	464.071	-0.0116514	3.90991	676.127	-0.0115264	3.90991	912.41	-0.0116449	3.90991	1190.37	-0.0115354	3.90991	1500.17	-0.0117566	3.90991	360.538	-0.0131522	3.90991	463.217	-0.0121604	3.90991	672.748	-0.0123281	3.90991	904.665	-0.0122371	3.90991
	3.91591	361.737	-0.0108567	3.91591	466.765	-0.0110874	3.91591	680.594	-0.0105273	3.91591	919.332	-0.0109599	3.91591	1201.56	-0.0104628	3.91591	1504.74	-0.0108938	3.91591	361.359	-0.0109945	3.91591	464.017	-0.0116528	3.91591	676.049	-0.0115367	3.91591	912.304	-0.0116463	3.91591	1190.24	-0.0115468	3.91591	1499.99	-0.011742	3.91591	360.49	-0.0131454	3.91591	463.16	-0.0121749	3.91591	672.665	-0.0123386	3.91591	904.554	-0.0122386	3.91591
	3.92192	361.698	-0.010849	3.92192	466.713	-0.0110885	3.92192	680.523	-0.0105104	3.92192	919.231	-0.0109611	3.92192	1201.44	-0.0104439	3.92192	1504.57	-0.0108949	3.92192	361.319	-0.0109874	3.92192	463.963	-0.0116476	3.92192	675.971	-0.011529	3.92192	912.197	-0.0116477	3.92192	1190.1	-0.0115481	3.92192	1499.81	-0.0117674	3.92192	360.443	-0.0131468	3.92192	463.104	-0.0121502	3.92192	672.582	-0.0123311	3.92192	904.443	-0.0122401	3.92192
	3.92793	361.658	-0.0108505	3.92793	466.661	-0.0110965	3.92793	680.451	-0.0105294	3.92793	919.13	-0.0109557	3.92793	1201.31	-0.010455	3.92793	1504.41	-0.0108961	3.92793	361.28	-0.0109798	3.92793	463.909	-0.0116423	3.92793	675.893	-0.0115302	3.92793	912.091	-0.0116424	3.92793	1189.96	-0.0115394	3.92793	1499.64	-0.0117528	3.92793	360.396	-0.0131405	3.92793	463.048	-0.0121711	3.92793	672.499	-0.0123415	3.92793	904.333	-0.0122415	3.92793
	3.93393	361.615	-0.0118811	3.93393	466.604	-0.0121373	3.93393	680.373	-0.0115351	3.93393	919.02	-0.0119929	3.93393	1201.17	-0.0114517	3.93393	1504.23	-0.0118385	3.93393	361.24	-0.0109981	3.93393	463.854	-0.0116568	3.93393	675.815	-0.0115407	3.93393	911.985	-0.0116437	3.93393	1189.82	-0.0115508	3.93393	1499.46	-0.0117542	3.93393	360.348	-0.0131589	3.93393	462.991	-0.0121597	3.93393	672.416	-0.0123341	3.93393	904.222	-0.0122363	3.93393
	3.93994	361.563	-0.0146081	3.93994	466.535	-0.0149056	3.93994	680.276	-0.0142637	3.93994	918.885	-0.0146905	3.93994	1201	-0.0141062	3.93994	1504.01	-0.0143642	3.93994	361.2	-0.010991	3.93994	463.8	-0.0116582	3.93994	675.737	-0.011533	3.93994	911.879	-0.0116517	3.93994	1189.69	-0.011542	3.93994	1499.29	-0.0117555	3.93994	360.301	-0.0131523	3.93994	462.935	-0.0121678	3.93994	672.333	-0.0123357	3.93994	904.111	-0.0122446	3.93994
	3.94594	361.51	-0.0146105	3.94594	466.465	-0.0149209	3.94594	680.179	-0.0142657	3.94594	918.75	-0.0147127	3.94594	1200.83	-0.0140874	3.94594	1503.8	-0.0143735	3.94594	361.161	-0.0110005	3.94594	463.746	-0.0116595	3.94594	675.659	-0.0115344	3.94594	911.772	-0.0116531	3.94594	1189.55	-0.0115535	3.94594	1499.11	-0.0117489	3.94594	360.253	-0.013154	3.94594	462.879	-0.0121494	3.94594	672.25	-0.0123463	3.94594	904.001	-0.0122258	3.94594
	3.95195	361.457	-0.0146295	3.95195	466.396	-0.0149359	3.95195	680.081	-0.0142946	3.95195	918.615	-0.0147149	3.95195	1200.66	-0.0140994	3.95195	1503.58	-0.0143843	3.95195	361.121	-0.0109846	3.95195	463.692	-0.0116477	3.95195	675.582	-0.0115357	3.95195	911.666	-0.0116478	3.95195	1189.41	-0.0115548	3.95195	1498.93	-0.0117583	3.95195	360.206	-0.0131555	3.95195	462.823	-0.0121773	3.95195	672.167	-0.0123478	3.95195	903.89	-0.0122542	3.95195
	3.95796	361.404	-0.0146147	3.95796	466.326	-0.0149122	3.95796	679.984	-0.0142608	3.95796	918.479	-0.0147104	3.95796	1200.49	-0.0141114	3.95796	1503.36	-0.0143624	3.95796	361.081	-0.011003	3.95796	463.638	-0.0116623	3.95796	675.504	-0.011528	3.95796	911.56	-0.0116559	3.95796	1189.28	-0.011557	3.95796	1498.76	-0.0117597	3.95796	360.159	-0.0131575	3.95796	462.766	-0.0121721	3.95796	672.084	-0.0123492	3.95796	903.779	-0.0122356	3.95796
	3.96396	361.351	-0.0146255	3.96396	466.256	-0.0149273	3.96396	679.887	-0.0142718	3.96396	918.344	-0.0147126	3.96396	1200.33	-0.0140934	3.96396	1503.15	-0.0143797	3.96396	361.042	-0.0109873	3.96396	463.584	-0.0116638	3.96396	675.426	-0.0115474	3.96396	911.454	-0.0116572	3.96396	1189.14	-0.0115465	3.96396	1498.58	-0.0117611	3.96396	360.111	-0.0131592	3.96396	462.71	-0.0121737	3.96396	672.002	-0.0123327	3.96396	903.669	-0.0122506	3.96396
	3.96997	361.298	-0.0146359	3.96997	466.187	-0.014897	3.96997	679.79	-0.0142649	3.96997	918.209	-0.0146947	3.96997	1200.16	-0.0141053	3.96997	1502.93	-0.0143658	3.96997	361.002	-0.0110054	3.96997	463.53	-0.011665	3.96997	675.348	-0.0115397	3.96997	911.347	-0.0116518	3.96997	1189	-0.0115487	3.96997	1498.4	-0.0117705	3.96997	360.064	-0.0131523	3.96997	462.654	-0.0121685	3.96997	671.919	-0.0123524	3.96997	903.558	-0.0122521	3.96997
	3.97597	361.246	-0.0146126	3.97597	466.117	-0.0149253	3.97597	679.693	-0.0142759	3.97597	918.074	-0.0147169	3.97597	1199.99	-0.0140973	3.97597	1502.72	-0.0143686	3.97597	360.962	-0.0109897	3.97597	463.476	-0.0116663	3.97597	675.27	-0.011541	3.97597	911.241	-0.0116666	3.97597	1188.86	-0.01155	3.97597	1498.23	-0.0117552	3.97597	360.016	-0.0131627	3.97597	462.597	-0.0121765	3.97597	671.836	-0.0123539	3.97597	903.447	-0.0122467	3.97597
	3.98198	361.193	-0.0146147	3.98198	466.048	-0.0149276	3.98198	679.597	-0.0142508	3.98198	917.939	-0.0147191	3.98198	1199.82	-0.0141093	3.98198	1502.5	-0.014378	3.98198	360.922	-0.0110078	3.98198	463.422	-0.0116545	3.98198	675.192	-0.0115423	3.98198	911.135	-0.0116545	3.98198	1188.73	-0.0115615	3.98198	1498.05	-0.0117652	3.98198	359.969	-0.0131644	3.98198	462.541	-0.0121847	3.98198	671.753	-0.0123371	3.98198	903.337	-0.0122551	3.98198
	3.98799	361.14	-0.014634	3.98799	465.978	-0.01493	3.98799	679.5	-0.0142799	3.98799	917.804	-0.0147146	3.98799	1199.65	-0.0140913	3.98799	1502.28	-0.014372	3.98799	360.883	-0.011009	3.98799	463.368	-0.0116626	3.98799	675.114	-0.0115435	3.98799	911.029	-0.0116492	3.98799	1188.59	-0.0115636	3.98799	1497.88	-0.0117753	3.98799	359.922	-0.0131661	3.98799	462.485	-0.012173	3.98799	671.67	-0.0123478	3.98799	903.226	-0.0122498	3.98799
	3.99399	361.087	-0.0146359	3.99399	465.909	-0.0149385	3.99399	679.402	-0.014282	3.99399	917.669	-0.0147301	3.99399	1199.48	-0.0141033	3.99399	1502.07	-0.0143907	3.99399	360.839	-0.0120757	3.99399	463.309	-0.0127965	3.99399	675.028	-0.0126752	3.99399	910.911	-0.0129503	3.99399	1188.44	-0.0127344	3.99399	1497.68	-0.012941	3.99399	359.874	-0.0131676	3.99399	462.428	-0.0121809	3.99399	671.587	-0.0123585	3.99399	903.115	-0.0122581	3.99399
	4	361.034	-0.0146297	4	465.839	-0.014954	4	679.305	-0.014293	4	917.534	-0.0147322	4	1199.31	-0.0141253	4	1501.85	-0.0143928	4	360.787	-0.014555	4	463.237	-0.0153673	4	674.925	-0.0152717	4	910.766	-0.0158735	4	1188.25	-0.015459	4	1497.45	-0.0156008	4	359.827	-0.0131696	4	462.372	-0.0121759	4	671.504	-0.0123509	4	903.005	-0.0122527	4
	4.006	360.981	-0.0146404	4.006	465.769	-0.0149298	4.006	679.208	-0.0142861	4.006	917.398	-0.014721	4.006	1199.14	-0.0141073	4.006	1501.64	-0.0143782	4.006	360.734	-0.0145574	4.006	463.166	-0.0153826	4.006	674.822	-0.0152559	4.006	910.622	-0.0158759	4.006	1188.07	-0.0154504	4.006	1497.21	-0.0155945	4.006	359.779	-0.0131713	4.006	462.316	-0.0121841	4.006	671.421	-0.0123524	4.006	902.894	-0.0122611	4.006
	4.01201	360.928	-0.014634	4.01201	465.7	-0.0149387	4.01201	679.111	-0.0142881	4.01201	917.263	-0.0147366	4.01201	1198.97	-0.0141193	4.01201	1501.42	-0.014397	4.01201	360.681	-0.0145678	4.01201	463.095	-0.015372	4.01201	674.719	-0.0152674	4.01201	910.477	-0.015865	4.01201	1187.89	-0.0154637	4.01201	1496.98	-0.015621	4.01201	359.726	-0.0148185	4.01201	462.252	-0.0137367	4.01201	671.327	-0.0140084	4.01201	902.769	-0.0137971	4.01201
	4.01802	360.876	-0.0146445	4.01802	465.63	-0.014941	4.01802	679.014	-0.0142901	4.01802	917.128	-0.0147321	4.01802	1198.8	-0.0141221	4.01802	1501.2	-0.0143904	4.01802	360.629	-0.0145533	4.01802	463.024	-0.0153742	4.01802	674.616	-0.0152696	4.01802	910.333	-0.0158675	4.01802	1187.7	-0.0154552	4.01802	1496.75	-0.0155994	4.01802	359.664	-0.0171708	4.01802	462.178	-0.0159898	4.01802	671.217	-0.0164014	4.01802	902.625	-0.0160165	4.01802
	4.02402	360.823	-0.0146469	4.02402	465.561	-0.0149498	4.02402	678.917	-0.0142832	4.02402	916.993	-0.0147276	4.02402	1198.63	-0.0141233	4.02402	1500.99	-0.0143924	4.02402	360.576	-0.0145634	4.02402	462.953	-0.0153701	4.02402	674.513	-0.0152629	4.02402	910.188	-0.0158835	4.02402	1187.52	-0.0154584	4.02402	1496.51	-0.0156185	4.02402	359.603	-0.0171905	4.02402	462.104	-0.0159925	4.02402	671.107	-0.0164042	4.02402	902.48	-0.0160123	4.02402
	4.03003	360.77	-0.0146487	4.03003	465.491	-0.014939	4.03003	678.82	-0.0142852	4.03003	916.858	-0.0147364	4.03003	1198.46	-0.0141253	4.03003	1500.77	-0.0143952	4.03003	360.524	-0.0145658	4.03003	462.881	-0.0153791	4.03003	674.41	-0.0152835	4.03003	910.044	-0.0158658	4.03003	1187.33	-0.01546	4.03003	1496.28	-0.0156203	4.03003	359.541	-0.0171937	4.03003	462.03	-0.0159951	4.03003	670.996	-0.0164068	4.03003	902.336	-0.0160285	4.03003
	4.03604	360.717	-0.0146509	4.03604	465.421	-0.0149477	4.03604	678.723	-0.0143142	4.03604	916.723	-0.0147386	4.03604	1198.29	-0.0141273	4.03604	1500.56	-0.0144053	4.03604	360.471	-0.0145594	4.03604	462.81	-0.0153748	4.03604	674.307	-0.0152676	4.03604	909.899	-0.0158885	4.03604	1187.15	-0.0154624	4.03604	1496.05	-0.0155987	4.03604	359.479	-0.0171967	4.03604	461.956	-0.0160106	4.03604	670.886	-0.0164004	4.03604	902.191	-0.0160242	4.03604
	4.04204	360.664	-0.0146364	4.04204	465.352	-0.0149432	4.04204	678.626	-0.0142802	4.04204	916.588	-0.0147274	4.04204	1198.12	-0.0141192	4.04204	1500.34	-0.0143987	4.04204	360.419	-0.0145618	4.04204	462.739	-0.0153771	4.04204	674.204	-0.0152518	4.04204	909.755	-0.0158776	4.04204	1186.97	-0.0154546	4.04204	1495.81	-0.0156091	4.04204	359.417	-0.017191	4.04204	461.882	-0.0159935	4.04204	670.776	-0.0164123	4.04204	902.046	-0.01602	4.04204
	4.04805	360.611	-0.0146552	4.04805	465.282	-0.0149521	4.04805	678.529	-0.0143004	4.04805	916.453	-0.0147429	4.04805	1197.96	-0.0141212	4.04805	1500.12	-0.0144007	4.04805	360.366	-0.0145805	4.04805	462.668	-0.0153992	4.04805	674.101	-0.0152814	4.04805	909.61	-0.0158869	4.04805	1186.78	-0.0154781	4.04805	1495.58	-0.0156283	4.04805	359.355	-0.017194	4.04805	461.809	-0.0159764	4.04805	670.666	-0.0164149	4.04805	901.902	-0.0160158	4.04805
	4.05405	360.559	-0.0146576	4.05405	465.213	-0.0149675	4.05405	678.432	-0.0143114	4.05405	916.317	-0.0147651	4.05405	1197.79	-0.0141433	4.05405	1499.91	-0.0144115	4.05405	360.314	-0.0145657	4.05405	462.597	-0.0153819	4.05405	673.998	-0.0152836	4.05405	909.466	-0.0158893	4.05405	1186.6	-0.0154594	4.05405	1495.35	-0.015622	4.05405	359.294	-0.0171969	4.05405	461.735	-0.0160183	4.05405	670.556	-0.0164177	4.05405	901.757	-0.0160388	4.05405
	4.06006	360.506	-0.0146512	4.06006	465.143	-0.0149502	4.06006	678.335	-0.0142955	4.06006	916.182	-0.014734	4.06006	1197.62	-0.0141152	4.06006	1499.69	-0.0144056	4.06006	360.261	-0.0145848	4.06006	462.525	-0.0153909	4.06006	673.895	-0.015295	4.06006	909.321	-0.0158919	4.06006	1186.42	-0.0154728	4.06006	1495.11	-0.0156325	4.06006	359.232	-0.0172168	4.06006	461.661	-0.0160144	4.06006	670.446	-0.016393	4.06006	901.613	-0.016048	4.06006
	4.06607	360.453	-0.0146616	4.06607	465.074	-0.0149655	4.06607	678.238	-0.0143065	4.06607	916.047	-0.0147561	4.06607	1197.45	-0.0141473	4.06607	1499.48	-0.014399	4.06607	360.209	-0.0145786	4.06607	462.454	-0.0153998	4.06607	673.792	-0.0152703	4.06607	909.176	-0.0159011	4.06607	1186.23	-0.0154743	4.06607	1494.88	-0.0156276	4.06607	359.17	-0.0171858	4.06607	461.587	-0.0160037	4.06607	670.336	-0.0164138	4.06607	901.468	-0.0160235	4.06607
	4.07207	360.4	-0.0146471	4.07207	465.004	-0.0149611	4.07207	678.141	-0.0143085	4.07207	915.912	-0.014745	4.07207	1197.28	-0.0141401	4.07207	1499.26	-0.014409	4.07207	360.156	-0.0145807	4.07207	462.383	-0.015389	4.07207	673.689	-0.0152906	4.07207	909.032	-0.0159037	4.07207	1186.05	-0.0154767	4.07207	1494.64	-0.0156294	4.07207	359.108	-0.0172228	4.07207	461.513	-0.0160197	4.07207	670.226	-0.0164349	4.07207	901.323	-0.0160465	4.07207
	4.07808	360.347	-0.0146659	4.07808	464.934	-0.0149633	4.07808	678.044	-0.0143106	4.07808	915.777	-0.0147604	4.07808	1197.11	-0.0141412	4.07808	1499.04	-0.0144118	4.07808	360.104	-0.0145828	4.07808	462.312	-0.0153978	4.07808	673.586	-0.0152839	4.07808	908.887	-0.015886	4.07808	1185.87	-0.01548	4.07808	1494.41	-0.0156398	4.07808	359.046	-0.0172087	4.07808	461.439	-0.0160154	4.07808	670.116	-0.0164192	4.07808	901.179	-0.016049	4.07808
	4.08408	360.294	-0.0146597	4.08408	464.865	-0.0149656	4.08408	677.947	-0.0143036	4.08408	915.642	-0.0147493	4.08408	1196.94	-0.0141332	4.08408	1498.83	-0.0144132	4.08408	360.051	-0.0145847	4.08408	462.241	-0.0154004	4.08408	673.483	-0.0153045	4.08408	908.743	-0.0159087	4.08408	1185.68	-0.0154815	4.08408	1494.18	-0.0156349	4.08408	358.984	-0.0172117	4.08408	461.365	-0.0160114	4.08408	670.006	-0.0164312	4.08408	901.034	-0.016038	4.08408
	4.09009	360.242	-0.0146619	4.09009	464.795	-0.0149678	4.09009	677.85	-0.0143055	4.09009	915.507	-0.0147582	4.09009	1196.77	-0.0141352	4.09009	1498.61	-0.0144159	4.09009	359.999	-0.0145871	4.09009	462.169	-0.0154026	4.09009	673.38	-0.0152976	4.09009	908.598	-0.0158978	4.09009	1185.5	-0.0154839	4.09009	1493.94	-0.0156367	4.09009	358.923	-0.0172319	4.09009	461.291	-0.0160272	4.09009	669.896	-0.0164337	4.09009	900.89	-0.016061	4.09009
	4.0961	360.189	-0.0146724	4.0961	464.726	-0.01497	4.0961	677.753	-0.0143257	4.0961	915.372	-0.0147604	4.0961	1196.6	-0.0141573	4.0961	1498.4	-0.0144173	4.0961	359.946	-0.0145806	4.0961	462.098	-0.0153985	4.0961	673.277	-0.0152909	4.0961	908.454	-0.0159071	4.0961	1185.32	-0.0154871	4.0961	1493.71	-0.0156391	4.0961	358.861	-0.0172176	4.0961	461.217	-0.0160233	4.0961	669.786	-0.0164275	4.0961	900.745	-0.0160431	4.0961
	4.1021	360.136	-0.0146748	4.1021	464.656	-0.0149854	4.1021	677.656	-0.0143188	4.1021	915.236	-0.0147625	4.1021	1196.43	-0.0141392	4.1021	1498.18	-0.0144281	4.1021	359.894	-0.0146	4.1021	462.027	-0.0154008	4.1021	673.174	-0.0152934	4.1021	908.309	-0.0159028	4.1021	1185.13	-0.0154887	4.1021	1493.48	-0.0156503	4.1021	358.799	-0.017229	4.1021	461.143	-0.0160324	4.1021	669.676	-0.01643	4.1021	900.6	-0.0160593	4.1021
	4.10811	360.075	-0.0170241	4.10811	464.574	-0.0176608	4.10811	677.541	-0.0170049	4.10811	915.077	-0.0174122	4.10811	1196.23	-0.0168752	4.10811	1497.92	-0.0171101	4.10811	359.841	-0.0145849	4.10811	461.956	-0.0154164	4.10811	673.071	-0.0153047	4.10811	908.165	-0.0159121	4.10811	1184.95	-0.0155021	4.10811	1493.24	-0.015636	4.10811	358.737	-0.0172236	4.10811	461.069	-0.016015	4.10811	669.565	-0.0164418	4.10811	900.456	-0.0160415	4.10811
	4.11412	360.007	-0.0186542	4.11412	464.483	-0.0195295	4.11412	677.413	-0.0188904	4.11412	914.901	-0.0192694	4.11412	1196.01	-0.0188074	4.11412	1497.64	-0.0189636	4.11412	359.789	-0.014587	4.11412	461.885	-0.0154188	4.11412	672.968	-0.015307	4.11412	908.02	-0.0159146	4.11412	1184.76	-0.0154935	4.11412	1493.01	-0.0156545	4.11412	358.675	-0.0172352	4.11412	460.996	-0.0160245	4.11412	669.455	-0.0164447	4.11412	900.311	-0.0160578	4.11412
	4.12012	359.94	-0.0186746	4.12012	464.392	-0.0195529	4.12012	677.284	-0.0189211	4.12012	914.724	-0.0192866	4.12012	1195.78	-0.018821	4.12012	1497.35	-0.0189919	4.12012	359.736	-0.0145977	4.12012	461.813	-0.015408	4.12012	672.865	-0.0153004	4.12012	907.876	-0.0159173	4.12012	1184.58	-0.0154858	4.12012	1492.78	-0.0156409	4.12012	358.614	-0.0172295	4.12012	460.922	-0.0160333	4.12012	669.345	-0.0164473	4.12012	900.167	-0.016067	4.12012
	4.12613	359.873	-0.0186781	4.12613	464.302	-0.0195634	4.12613	677.156	-0.0189067	4.12613	914.548	-0.0192969	4.12613	1195.56	-0.0188036	4.12613	1497.07	-0.0190029	4.12613	359.684	-0.0145999	4.12613	461.742	-0.0154235	4.12613	672.762	-0.0152936	4.12613	907.731	-0.0159197	4.12613	1184.4	-0.0155093	4.12613	1492.54	-0.0156601	4.12613	358.552	-0.0172411	4.12613	460.848	-0.0160361	4.12613	669.235	-0.016441	4.12613	900.022	-0.016056	4.12613
	4.13213	359.806	-0.0186816	4.13213	464.211	-0.0195672	4.13213	677.028	-0.0189373	4.13213	914.371	-0.0192807	4.13213	1195.33	-0.018818	4.13213	1496.79	-0.0189991	4.13213	359.631	-0.0146017	4.13213	461.671	-0.0154127	4.13213	672.659	-0.015314	4.13213	907.587	-0.0159222	4.13213	1184.21	-0.0154906	4.13213	1492.31	-0.0156538	4.13213	358.49	-0.0172354	4.13213	460.774	-0.0160385	4.13213	669.125	-0.0164527	4.13213	899.878	-0.0160655	4.13213
	4.13814	359.738	-0.0186854	4.13814	464.12	-0.0195513	4.13814	676.9	-0.0189048	4.13814	914.195	-0.0192911	4.13814	1195.11	-0.0188207	4.13814	1496.5	-0.018994	4.13814	359.579	-0.0146041	4.13814	461.6	-0.0154283	4.13814	672.556	-0.0153165	4.13814	907.442	-0.0159248	4.13814	1184.03	-0.0155031	4.13814	1492.07	-0.0156563	4.13814	358.428	-0.0172298	4.13814	460.7	-0.0160478	4.13814	669.015	-0.0164463	4.13814	899.733	-0.0160747	4.13814
	4.14415	359.671	-0.01868	4.14415	464.029	-0.0195682	4.14415	676.772	-0.0189263	4.14415	914.019	-0.019288	4.14415	1194.88	-0.0188251	4.14415	1496.22	-0.0190057	4.14415	359.526	-0.0146063	4.14415	461.529	-0.0154175	4.14415	672.453	-0.0153187	4.14415	907.298	-0.0159274	4.14415	1183.85	-0.0154962	4.14415	1491.84	-0.0156587	4.14415	358.366	-0.01725	4.14415	460.626	-0.0160438	4.14415	668.905	-0.0164582	4.14415	899.588	-0.0160705	4.14415
	4.15015	359.604	-0.0186923	4.15015	463.938	-0.0195723	4.15015	676.644	-0.018921	4.15015	913.842	-0.0193052	4.15015	1194.66	-0.0188278	4.15015	1495.93	-0.0190013	4.15015	359.474	-0.0145998	4.15015	461.458	-0.0154198	4.15015	672.35	-0.015312	4.15015	907.153	-0.0159298	4.15015	1183.66	-0.0155181	4.15015	1491.61	-0.0156619	4.15015	358.305	-0.017253	4.15015	460.552	-0.0160397	4.15015	668.795	-0.0164425	4.15015	899.444	-0.0160731	4.15015
	4.15616	359.537	-0.01867	4.15616	463.848	-0.0195627	4.15616	676.516	-0.0189156	4.15616	913.666	-0.0192888	4.15616	1194.43	-0.0188322	4.15616	1495.65	-0.0190049	4.15616	359.421	-0.0146189	4.15616	461.386	-0.0154289	4.15616	672.247	-0.0153236	4.15616	907.009	-0.0159256	4.15616	1183.48	-0.0155213	4.15616	1491.37	-0.0156717	4.15616	358.243	-0.0172557	4.15616	460.478	-0.0160622	4.15616	668.685	-0.0164636	4.15616	899.299	-0.0160758	4.15616
	4.16217	359.47	-0.0186991	4.16217	463.757	-0.0195797	4.16217	676.388	-0.0189462	4.16217	913.49	-0.0193193	4.16217	1194.21	-0.0188249	4.16217	1495.36	-0.0190252	4.16217	359.361	-0.016676	4.16217	461.306	-0.0174552	4.16217	672.13	-0.0175047	4.16217	906.845	-0.0180546	4.16217	1183.27	-0.0176277	4.16217	1491.11	-0.017909	4.16217	358.181	-0.0172503	4.16217	460.404	-0.0160448	4.16217	668.575	-0.0164662	4.16217	899.154	-0.0160851	4.16217
	4.16817	359.402	-0.0187028	4.16817	463.666	-0.0195967	4.16817	676.26	-0.0189226	4.16817	913.313	-0.0193164	4.16817	1193.98	-0.0188493	4.16817	1495.08	-0.0190201	4.16817	359.292	-0.0192177	4.16817	461.214	-0.0199258	4.16817	671.994	-0.0202323	4.16817	906.657	-0.0206828	4.16817	1183.03	-0.0202506	4.16817	1490.8	-0.0206873	4.16817	358.119	-0.0172533	4.16817	460.33	-0.0160539	4.16817	668.465	-0.0164689	4.16817	899.01	-0.0160741	4.16817
	4.17418	359.335	-0.0186974	4.17418	463.575	-0.0195809	4.17418	676.132	-0.0189443	4.17418	913.137	-0.0193133	4.17418	1193.76	-0.018832	4.17418	1494.79	-0.0190244	4.17418	359.223	-0.01923	4.17418	461.122	-0.019943	4.17418	671.858	-0.020209	4.17418	906.47	-0.0206669	4.17418	1182.79	-0.0202547	4.17418	1490.49	-0.0206675	4.17418	358.057	-0.0172649	4.17418	460.256	-0.0160567	4.17418	668.355	-0.0164627	4.17418	898.865	-0.0160904	4.17418
	4.18018	359.268	-0.0187012	4.18018	463.484	-0.0195914	4.18018	676.004	-0.0189389	4.18018	912.96	-0.0193172	4.18018	1193.53	-0.0188363	4.18018	1494.51	-0.0190113	4.18018	359.154	-0.0192251	4.18018	461.03	-0.0199403	4.18018	671.722	-0.0202312	4.18018	906.283	-0.0206712	4.18018	1182.55	-0.02028	4.18018	1490.18	-0.0206959	4.18018	357.982	-0.0210776	4.18018	460.165	-0.019958	4.18018	668.219	-0.0202734	4.18018	898.686	-0.0199361	4.18018
	4.18619	359.201	-0.0187047	4.18619	463.393	-0.0196015	4.18619	675.875	-0.0189515	4.18619	912.784	-0.0193276	4.18619	1193.31	-0.0188592	4.18619	1494.23	-0.019039	4.18619	359.085	-0.0192291	4.18619	460.938	-0.0199445	4.18619	671.586	-0.0202171	4.18619	906.095	-0.0206822	4.18619	1182.31	-0.0202638	4.18619	1489.87	-0.0207002	4.18619	357.903	-0.022088	4.18619	460.068	-0.0209899	4.18619	668.077	-0.0212822	4.18619	898.497	-0.0209792	4.18619
	4.1922	359.134	-0.0187165	4.1922	463.303	-0.0196056	4.1922	675.747	-0.0189551	4.1922	912.607	-0.0193245	4.1922	1193.08	-0.0188435	4.1922	1493.94	-0.0190353	4.1922	359.016	-0.0192409	4.1922	460.846	-0.019935	4.1922	671.45	-0.0202396	4.1922	905.908	-0.020673	4.1922	1182.07	-0.0202671	4.1922	1489.56	-0.0206883	4.1922	357.824	-0.0220845	4.1922	459.971	-0.0210008	4.1922	667.935	-0.0212959	4.1922	898.309	-0.0209701	4.1922
	4.1982	359.066	-0.0187201	4.1982	463.212	-0.0195963	4.1982	675.619	-0.0189495	4.1982	912.431	-0.019335	4.1982	1192.86	-0.0188671	4.1982	1493.66	-0.0190302	4.1982	358.947	-0.0192448	4.1982	460.754	-0.0199589	4.1982	671.314	-0.0202435	4.1982	905.72	-0.0206907	4.1982	1181.83	-0.0202822	4.1982	1489.26	-0.0207087	4.1982	357.745	-0.0220978	4.1982	459.875	-0.0210054	4.1982	667.792	-0.0212822	4.1982	898.121	-0.0209813	4.1982
	4.20421	358.999	-0.0187152	4.20421	463.121	-0.0196066	4.20421	675.491	-0.0189713	4.20421	912.255	-0.0193186	4.20421	1192.63	-0.0188598	4.20421	1493.37	-0.0190506	4.20421	358.878	-0.0192315	4.20421	460.662	-0.0199364	4.20421	671.178	-0.0202203	4.20421	905.533	-0.0206883	4.20421	1181.59	-0.0202753	4.20421	1488.95	-0.0206801	4.20421	357.666	-0.0221026	4.20421	459.778	-0.0210031	4.20421	667.65	-0.0212957	4.20421	897.932	-0.0209788	4.20421
	4.21022	358.932	-0.0187271	4.21022	463.03	-0.0196171	4.21022	675.363	-0.0189659	4.21022	912.078	-0.0193425	4.21022	1192.41	-0.0188642	4.21022	1493.09	-0.0190535	4.21022	358.809	-0.0192436	4.21022	460.57	-0.0199801	4.21022	671.043	-0.0202335	4.21022	905.346	-0.0206993	4.21022	1181.35	-0.0202692	4.21022	1488.64	-0.020718	4.21022	357.586	-0.0221075	4.21022	459.682	-0.0209877	4.21022	667.508	-0.0213095	4.21022	897.744	-0.0209697	4.21022
	4.21622	358.865	-0.0187222	4.21622	462.939	-0.0195946	4.21622	675.235	-0.0189605	4.21622	911.902	-0.0193396	4.21622	1192.18	-0.0188669	4.21622	1492.8	-0.0190411	4.21622	358.74	-0.0192476	4.21622	460.478	-0.0199577	4.21622	670.907	-0.0202559	4.21622	905.158	-0.0206968	4.21622	1181.11	-0.0202844	4.21622	1488.33	-0.0207048	4.21622	357.507	-0.0221124	4.21622	459.585	-0.0210119	4.21622	667.366	-0.0212958	4.21622	897.555	-0.0209876	4.21622
	4.22223	358.798	-0.0187341	4.22223	462.848	-0.0196248	4.22223	675.107	-0.0189639	4.22223	911.725	-0.0193432	4.22223	1191.96	-0.0188713	4.22223	1492.52	-0.0190534	4.22223	358.67	-0.0192594	4.22223	460.386	-0.0199682	4.22223	670.771	-0.0202599	4.22223	904.971	-0.0207079	4.22223	1180.87	-0.0202978	4.22223	1488.02	-0.0207178	4.22223	357.428	-0.0221002	4.22223	459.488	-0.0210163	4.22223	667.224	-0.0212912	4.22223	897.367	-0.0209989	4.22223
	4.22823	358.73	-0.0187376	4.22823	462.758	-0.0196287	4.22823	674.979	-0.0189767	4.22823	911.549	-0.0193537	4.22823	1191.73	-0.018874	4.22823	1492.23	-0.0190564	4.22823	358.601	-0.0192634	4.22823	460.294	-0.0199724	4.22823	670.635	-0.0202458	4.22823	904.783	-0.0207054	4.22823	1180.63	-0.0202816	4.22823	1487.71	-0.0207221	4.22823	357.349	-0.0221135	4.22823	459.392	-0.0210208	4.22823	667.082	-0.0213048	4.22823	897.179	-0.0209896	4.22823
	4.23424	358.663	-0.0187414	4.23424	462.667	-0.0196258	4.23424	674.851	-0.0189713	4.23424	911.373	-0.0193507	4.23424	1191.51	-0.0188784	4.23424	1491.95	-0.019052	4.23424	358.532	-0.0192671	4.23424	460.202	-0.0199829	4.23424	670.499	-0.0202683	4.23424	904.596	-0.0207299	4.23424	1180.39	-0.020317	4.23424	1487.41	-0.0207345	4.23424	357.27	-0.0221271	4.23424	459.295	-0.0210252	4.23424	666.939	-0.0213277	4.23424	896.99	-0.0210077	4.23424
	4.24025	358.596	-0.0187276	4.24025	462.576	-0.0196297	4.24025	674.723	-0.0189749	4.24025	911.196	-0.0193478	4.24025	1191.28	-0.0188711	4.24025	1491.67	-0.0190556	4.24025	358.463	-0.0192708	4.24025	460.11	-0.0199801	4.24025	670.363	-0.0202631	4.24025	904.408	-0.020714	4.24025	1180.16	-0.0203008	4.24025	1487.1	-0.0207307	4.24025	357.191	-0.0221236	4.24025	459.199	-0.0210231	4.24025	666.797	-0.0213231	4.24025	896.802	-0.021012	4.24025
	4.24625	358.529	-0.0187395	4.24625	462.485	-0.0196206	4.24625	674.595	-0.0189965	4.24625	911.02	-0.0193717	4.24625	1191.06	-0.0188856	4.24625	1491.38	-0.0190679	4.24625	358.394	-0.0192659	4.24625	460.019	-0.0199843	4.24625	670.227	-0.0202763	4.24625	904.221	-0.0207183	4.24625	1179.92	-0.0203041	4.24625	1486.79	-0.020735	4.24625	357.112	-0.0221369	4.24625	459.102	-0.0210473	4.24625	666.655	-0.0213276	4.24625	896.613	-0.0210166	4.24625
	4.25226	358.461	-0.0187433	4.25226	462.394	-0.0196571	4.25226	674.466	-0.018991	4.25226	910.843	-0.0193753	4.25226	1190.83	-0.0188992	4.25226	1491.1	-0.0190709	4.25226	358.325	-0.0192696	4.25226	459.927	-0.0199948	4.25226	670.091	-0.0202713	4.25226	904.034	-0.0207361	4.25226	1179.68	-0.0203192	4.25226	1486.48	-0.0207393	4.25226	357.033	-0.0221331	4.25226	459.006	-0.0210385	4.25226	666.513	-0.0213322	4.25226	896.425	-0.0210073	4.25226
	4.25827	358.394	-0.0187468	4.25827	462.304	-0.0196348	4.25827	674.339	-0.0189676	4.25827	910.667	-0.0193524	4.25827	1190.61	-0.0188818	4.25827	1490.81	-0.0190752	4.25827	358.256	-0.0192819	4.25827	459.835	-0.0199788	4.25827	669.956	-0.0202756	4.25827	903.846	-0.0207201	4.25827	1179.44	-0.0203022	4.25827	1486.17	-0.0207355	4.25827	356.954	-0.0221467	4.25827	458.909	-0.0210429	4.25827	666.37	-0.0213367	4.25827	896.236	-0.0210322	4.25827
	4.26427	358.327	-0.0187587	4.26427	462.213	-0.0196451	4.26427	674.21	-0.0190074	4.26427	910.491	-0.0193694	4.26427	1190.38	-0.0188954	4.26427	1490.53	-0.0190701	4.26427	358.187	-0.019277	4.26427	459.743	-0.0199896	4.26427	669.82	-0.0202796	4.26427	903.659	-0.0207312	4.26427	1179.2	-0.0203267	4.26427	1485.86	-0.020756	4.26427	356.875	-0.0221519	4.26427	458.812	-0.0210475	4.26427	666.228	-0.0213413	4.26427	896.048	-0.0210161	4.26427
	4.27028	358.26	-0.0187622	4.27028	462.122	-0.0196492	4.27028	674.082	-0.0189929	4.27028	910.314	-0.0193867	4.27028	1190.16	-0.0189099	4.27028	1490.24	-0.0190899	4.27028	358.118	-0.019281	4.27028	459.651	-0.0200068	4.27028	669.684	-0.0202837	4.27028	903.471	-0.0207354	4.27028	1178.96	-0.0203316	4.27028	1485.56	-0.0207442	4.27028	356.796	-0.0221394	4.27028	458.716	-0.021045	4.27028	666.086	-0.0213365	4.27028	895.86	-0.0210274	4.27028
	4.27628	358.193	-0.018766	4.27628	462.031	-0.0196528	4.27628	673.954	-0.0190054	4.27628	910.138	-0.019377	4.27628	1189.93	-0.0188824	4.27628	1489.96	-0.0190861	4.27628	358.049	-0.0192928	4.27628	459.559	-0.0199976	4.27628	669.548	-0.0202969	4.27628	903.284	-0.0207533	4.27628	1178.72	-0.0203146	4.27628	1485.25	-0.0207565	4.27628	356.717	-0.0221614	4.27628	458.619	-0.0210496	4.27628	665.944	-0.0213596	4.27628	895.671	-0.0210318	4.27628
	4.28229	358.108	-0.0235828	4.28229	461.919	-0.0242276	4.28229	673.791	-0.02428	4.28229	909.916	-0.024397	4.28229	1189.65	-0.0236871	4.28229	1489.6	-0.0238409	4.28229	357.98	-0.0192714	4.28229	459.467	-0.0200083	4.28229	669.412	-0.0202829	4.28229	903.097	-0.0207441	4.28229	1178.48	-0.0203399	4.28229	1484.94	-0.0207528	4.28229	356.638	-0.0221747	4.28229	458.523	-0.0210606	4.28229	665.802	-0.021355	4.28229	895.483	-0.0210295	4.28229
	4.2883	358.022	-0.0241597	4.2883	461.805	-0.0247552	4.2883	673.623	-0.0249107	4.2883	909.688	-0.0249865	4.2883	1189.36	-0.0241962	4.2883	1489.24	-0.0243796	4.2883	357.911	-0.0193003	4.2883	459.375	-0.0200121	4.2883	669.276	-0.0203051	4.2883	902.909	-0.0207484	4.2883	1178.24	-0.020333	4.2883	1484.63	-0.0207652	4.2883	356.559	-0.0221628	4.2883	458.426	-0.021065	4.2883	665.659	-0.0213595	4.2883	895.294	-0.0210474	4.2883
	4.2943	357.935	-0.0241653	4.2943	461.69	-0.024768	4.2943	673.455	-0.0249352	4.2943	909.461	-0.0249859	4.2943	1189.07	-0.0242315	4.2943	1488.88	-0.0244017	4.2943	357.842	-0.0193043	4.2943	459.283	-0.0200161	4.2943	669.14	-0.020291	4.2943	902.722	-0.0207662	4.2943	1178	-0.020338	4.2943	1484.32	-0.0207695	4.2943	356.48	-0.0221846	4.2943	458.329	-0.0210695	4.2943	665.517	-0.0213641	4.2943	895.106	-0.021052	4.2943
	4.30031	357.849	-0.0241628	4.30031	461.576	-0.0247742	4.30031	673.287	-0.0249142	4.30031	909.234	-0.024999	4.30031	1188.79	-0.0242382	4.30031	1488.51	-0.0244083	4.30031	357.772	-0.019308	4.30031	459.191	-0.0200203	4.30031	669.005	-0.0203043	4.30031	902.534	-0.020757	4.30031	1177.76	-0.0203413	4.30031	1484.01	-0.0207738	4.30031	356.401	-0.022164	4.30031	458.233	-0.0210739	4.30031	665.375	-0.0213595	4.30031	894.917	-0.0210428	4.30031
	4.30632	357.762	-0.024177	4.30632	461.462	-0.0247803	4.30632	673.119	-0.0249475	4.30632	909.006	-0.0250119	4.30632	1188.5	-0.0242239	4.30632	1488.15	-0.0244217	4.30632	357.703	-0.0193117	4.30632	459.099	-0.0200309	4.30632	668.869	-0.0203085	4.30632	902.347	-0.0207748	4.30632	1177.52	-0.0203565	4.30632	1483.71	-0.0207781	4.30632	356.322	-0.0221776	4.30632	458.136	-0.0210784	4.30632	665.233	-0.021364	4.30632	894.729	-0.0210607	4.30632
	4.31232	357.676	-0.0241744	4.31232	461.347	-0.0247665	4.31232	672.951	-0.0249176	4.31232	908.779	-0.0249914	4.31232	1188.21	-0.024239	4.31232	1487.79	-0.0244115	4.31232	357.634	-0.0193068	4.31232	459.007	-0.0200216	4.31232	668.733	-0.0203125	4.31232	902.159	-0.0207656	4.31232	1177.28	-0.0203394	4.31232	1483.4	-0.0207817	4.31232	356.243	-0.0221822	4.31232	458.04	-0.021083	4.31232	665.091	-0.0213778	4.31232	894.541	-0.0210584	4.31232
	4.31833	357.589	-0.0242057	4.31833	461.233	-0.0247859	4.31833	672.783	-0.024951	4.31833	908.552	-0.025011	4.31833	1187.92	-0.0242558	4.31833	1487.42	-0.0244262	4.31833	357.565	-0.0193105	4.31833	458.915	-0.0200256	4.31833	668.597	-0.0203166	4.31833	901.972	-0.0207699	4.31833	1177.04	-0.0203647	4.31833	1483.09	-0.0207867	4.31833	356.163	-0.0221958	4.31833	457.943	-0.0210873	4.31833	664.948	-0.0213823	4.31833	894.352	-0.0210628	4.31833
	4.32433	357.503	-0.0241691	4.32433	461.119	-0.0247987	4.32433	672.616	-0.0249389	4.32433	908.324	-0.0250307	4.32433	1187.63	-0.0242516	4.32433	1487.06	-0.0244234	4.32433	357.496	-0.0193229	4.32433	458.823	-0.0200362	4.32433	668.461	-0.0203208	4.32433	901.785	-0.0207675	4.32433	1176.8	-0.0203579	4.32433	1482.78	-0.0207911	4.32433	356.084	-0.0222008	4.32433	457.847	-0.0210917	4.32433	664.806	-0.0213777	4.32433	894.164	-0.0210673	4.32433
[truncated: 279 more rows]
[truncated: 59 more columns]

## Sheet: wind pressure-double hole
Perforation diameter is 90mm,Perforation space is 45mm, 90mm, 135mm, 180mm, 225mm, Wind speed is 22m/s
[truncated: 1,002 more rows]
